# Supplementary material for: 1-Methyl-4-(1-methyl-1H-benzimidazol-2-yl)pyridinium iodide
Source: Acta Crystallogr Sect E Struct Rep Online. 2009 Dec 19;66(Pt 1):o198. doi: 10.1107/S1600536809053938 (PMC2980206; doi:10.1107/S1600536809053938)
Supplement: Supplementary file 1 [file e-66-0o198-sup1.cif]

##############################################################################
###                                                                        ###
###        Electronic paper (Acta Crystallographica Section E)             ###
###                                                                        ###
##############################################################################
#                                                                            #
# This CIF contains the data in a paper accepted for publication in Acta     #
# Crystallographica Section E. It conforms to the requirements of Notes      #
# for Authors for Section E, and has been peer reviewed under the auspices   #
# of the IUCr Commission on Journals.                                        #
#                                                                            #
# Full details of the Crystallographic Information File format               #
# are given in the paper "The Crystallographic Information File (CIF):       #
# a New Standard Archive File for Crystallography" by S. R. Hall, F. H.      #
# Allen and I. D. Brown [Acta Cryst. (1991), A47, 655-685].                  #
#                                                                            #
# The current version of the core CIF dictionary is obtainable from          #
# ftp://ftp.iucr.org/pub/cif_core.dic. The current version number is 2.4.    #
#                                                                            #
# Software is freely available for graphical display of the structure(s) in  #
# this CIF.  For information consult the CIF home page http://www.iucr.org/  #
# cif/home.html                                                              #
#                                                                            #
# This file may be used for bona fide research purposes within the           #
# scientific community so long as proper attribution is given to the journal # 
# article from which it was obtained.                                        #
#                                                                            #
##############################################################################
                                             
data_I
_audit_creation_method     SHELXL-97
_chemical_name_systematic
;
1-Methyl-4-(1-methyl-1<i>H</i>-benzimidazol-2-yl)pyridinium iodide
;
_chemical_name_common     ?
_chemical_formula_moiety     'C14 H14 N3 +, I -'
_chemical_formula_sum     'C14 H14 I N3'
_chemical_formula_iupac     'C14 H14 N3 +, I -'
_chemical_formula_weight     351.18
_chemical_melting_point     ?
_symmetry_cell_setting     'Triclinic'
_symmetry_space_group_name_H-M     'P -1'
_symmetry_space_group_name_Hall     '-P 1'
loop_
    _symmetry_equiv_pos_as_xyz
    'x, y, z'
    '-x, -y, -z'
_cell_length_a     7.7048(15)
_cell_length_b     9.9264(18)
_cell_length_c     10.1772(19)
_cell_angle_alpha     64.888(3)
_cell_angle_beta     72.933(3)
_cell_angle_gamma     76.394(4)
_cell_volume     668.2(2)
_cell_formula_units_Z     2
_cell_measurement_reflns_used     1236
_cell_measurement_theta_min     3.12
_cell_measurement_theta_max     22.09
_cell_measurement_temperature     291(2)
_exptl_crystal_description     piece
_exptl_crystal_colour     colorless
_exptl_crystal_size_max     0.35
_exptl_crystal_size_mid     0.25
_exptl_crystal_size_min     0.05
_exptl_crystal_density_diffrn     1.745
_exptl_crystal_density_meas     ?
_exptl_crystal_density_method     'not measured'
_exptl_crystal_F_000     344
_exptl_absorpt_coefficient_mu     2.382
_exptl_absorpt_correction_type     'multi-scan'
_exptl_absorpt_process_details     '(SADABS; Bruker, 2000)'
_exptl_absorpt_correction_T_min     0.493
_exptl_absorpt_correction_T_max     0.887
_exptl_special_details
;
;
_diffrn_ambient_temperature     291(2)
_diffrn_radiation_type     'MoK\a'
_diffrn_radiation_wavelength     0.71073
_diffrn_radiation_source     'sealed tube'
_diffrn_radiation_monochromator     'graphite'
_diffrn_measurement_device_type     'Bruker SMART CCD area-detector'
_diffrn_measurement_method     'phi and omega scans'
_diffrn_detector_area_resol_mean     ?
_diffrn_reflns_number     3353
_diffrn_reflns_av_R_equivalents     0.0584
_diffrn_reflns_av_sigmaI/netI     0.0776
_diffrn_reflns_theta_min     2.27
_diffrn_reflns_theta_max     25.00
_diffrn_reflns_theta_full     25.00
_diffrn_measured_fraction_theta_max     0.979
_diffrn_measured_fraction_theta_full     0.979
_diffrn_reflns_limit_h_min     -9
_diffrn_reflns_limit_h_max     7
_diffrn_reflns_limit_k_min     -10
_diffrn_reflns_limit_k_max     11
_diffrn_reflns_limit_l_min     -12
_diffrn_reflns_limit_l_max     12
_diffrn_standards_number     ?
_diffrn_standards_interval_count     ?
_diffrn_standards_interval_time     ?
_diffrn_standards_decay_%     ?
_refine_special_details
;
Refinement of <i>F</i>^2^ against ALL reflections. The weighted <i>R</i>-factor
<i>wR</i> and goodness of fit <i>S</i> are based on <i>F</i>^2^, conventional
<i>R</i>-factors <i>R</i> are based on <i>F</i>, with <i>F</i> set to zero for
negative <i>F</i>^2^. The threshold expression of <i>F</i>^2^ >
\s(<i>F</i>^2^) is used only for calculating <i>R</i>-factors(gt) <i>etc</i>.
and is not relevant to the choice of reflections for refinement.
<i>R</i>-factors based on <i>F</i>^2^ are statistically about twice as large
as those based on <i>F</i>, and <i>R</i>- factors based on ALL data will be
even larger.
;
_reflns_number_total     2307
_reflns_number_gt     1840
_reflns_threshold_expression     I>2sigma(I)
_refine_ls_structure_factor_coef     Fsqd
_refine_ls_matrix_type     full
_refine_ls_R_factor_all     0.0529
_refine_ls_R_factor_gt     0.0434
_refine_ls_wR_factor_gt     0.0898
_refine_ls_wR_factor_ref     0.0918
_refine_ls_goodness_of_fit_ref     1.000
_refine_ls_restrained_S_all     1.000
_refine_ls_number_reflns     2307
_refine_ls_number_parameters     163
_refine_ls_number_restraints     0
_refine_ls_hydrogen_treatment     constr
_refine_ls_weighting_scheme     calc
_refine_ls_weighting_details
         'calc w=1/[\s^2^(Fo^2^)+(0.0301P)^2^+0.0000P] where P=(Fo^2^+2Fc^2^)/3'
_atom_sites_solution_hydrogens     geom
_atom_sites_solution_primary     direct
_atom_sites_solution_secondary     difmap
_refine_ls_shift/su_max     0.000
_refine_ls_shift/su_mean     0.000
_refine_diff_density_max     0.944
_refine_diff_density_min     -0.484
_refine_ls_extinction_method     none
_refine_ls_extinction_coef     ?
loop_
    _atom_type_symbol
    _atom_type_description
    _atom_type_scat_dispersion_real
    _atom_type_scat_dispersion_imag
    _atom_type_scat_source
    'C' 'C' 0.0033 0.0016
                         'International Tables Vol C Tables 4.2.6.8 and 6.1.1.4'
    'I' 'I' -0.4742 1.8119
                         'International Tables Vol C Tables 4.2.6.8 and 6.1.1.4'
    'H' 'H' 0.0000 0.0000
                         'International Tables Vol C Tables 4.2.6.8 and 6.1.1.4'
    'N' 'N' 0.0061 0.0033
                         'International Tables Vol C Tables 4.2.6.8 and 6.1.1.4'
_computing_data_collection     'SMART (Bruker, 2000)'
_computing_cell_refinement     'SAINT (Bruker, 2000)'
_computing_data_reduction     'SAINT (Bruker, 2000)'
_computing_structure_solution     'SHELXTL (Sheldrick, 2008)'
_computing_structure_refinement     'SHELXTL (Sheldrick, 2008)'
_computing_molecular_graphics     'SHELXTL (Sheldrick, 2008)'
_computing_publication_material     'SHELXTL (Sheldrick, 2008)'
loop_
    _atom_site_type_symbol
    _atom_site_label
    _atom_site_fract_x
    _atom_site_fract_y
    _atom_site_fract_z
    _atom_site_U_iso_or_equiv
    _atom_site_adp_type
    _atom_site_calc_flag
    _atom_site_refinement_flags
    _atom_site_occupancy
    _atom_site_disorder_assembly
    _atom_site_disorder_group
    C C1 0.7976(9) 0.1720(7) 0.3724(7) 0.0574(18) Uani d . 1 . .
    H H1A 0.7850 0.1418 0.4774 0.086 Uiso calc R 1 . .
    H H1B 0.9149 0.1293 0.3311 0.086 Uiso calc R 1 . .
    H H1C 0.7027 0.1374 0.3557 0.086 Uiso calc R 1 . .
    C C2 0.7960(8) 0.4044(7) 0.1519(7) 0.0443(15) Uani d . 1 . .
    H H2A 0.8121 0.3452 0.0977 0.053 Uiso calc R 1 . .
    C C3 0.7870(8) 0.5551(6) 0.0807(7) 0.0422(15) Uani d . 1 . .
    H H3A 0.7948 0.5992 -0.0214 0.051 Uiso calc R 1 . .
    C C4 0.7660(8) 0.6442(6) 0.1610(6) 0.0387(14) Uani d . 1 . .
    C C5 0.7505(8) 0.5736(6) 0.3135(6) 0.0422(15) Uani d . 1 . .
    H H5A 0.7337 0.6297 0.3707 0.051 Uiso calc R 1 . .
    C C6 0.7598(8) 0.4226(7) 0.3784(7) 0.0445(15) Uani d . 1 . .
    H H6A 0.7506 0.3759 0.4806 0.053 Uiso calc R 1 . .
    C C7 0.7700(8) 0.8070(6) 0.0779(6) 0.0339(13) Uani d . 1 . .
    C C8 0.8426(8) 1.0150(6) -0.0938(6) 0.0395(14) Uani d . 1 . .
    C C9 0.9152(8) 1.1306(7) -0.2232(7) 0.0443(15) Uani d . 1 . .
    H H9A 1.0063 1.1104 -0.2983 0.053 Uiso calc R 1 . .
    C C10 0.8473(9) 1.2748(7) -0.2354(7) 0.0498(17) Uani d . 1 . .
    H H10A 0.8941 1.3536 -0.3202 0.060 Uiso calc R 1 . .
    C C11 0.7082(9) 1.3076(7) -0.1230(7) 0.0482(16) Uani d . 1 . .
    H H11A 0.6644 1.4071 -0.1361 0.058 Uiso calc R 1 . .
    C C12 0.6369(8) 1.1955(6) 0.0047(7) 0.0423(15) Uani d . 1 . .
    H H12A 0.5454 1.2161 0.0793 0.051 Uiso calc R 1 . .
    C C13 0.7076(7) 1.0494(6) 0.0175(6) 0.0344(13) Uani d . 1 . .
    C C14 0.5260(8) 0.8957(7) 0.2645(7) 0.0478(16) Uani d . 1 . .
    H H14A 0.5225 0.7909 0.3245 0.072 Uiso calc R 1 . .
    H H14B 0.4090 0.9405 0.2400 0.072 Uiso calc R 1 . .
    H H14C 0.5541 0.9438 0.3187 0.072 Uiso calc R 1 . .
    I I1 0.26309(6) 0.26836(5) 0.37099(4) 0.05037(19) Uani d . 1 . .
    N N1 0.7821(6) 0.3387(5) 0.2996(6) 0.0432(12) Uani d . 1 . .
    N N2 0.8779(7) 0.8606(5) -0.0548(5) 0.0426(12) Uani d . 1 . .
    N N3 0.6668(6) 0.9141(5) 0.1277(5) 0.0367(11) Uani d . 1 . .
loop_
    _atom_site_aniso_label
    _atom_site_aniso_U_11
    _atom_site_aniso_U_22
    _atom_site_aniso_U_33
    _atom_site_aniso_U_12
    _atom_site_aniso_U_13
    _atom_site_aniso_U_23
    C1 0.062(5) 0.042(4) 0.064(5) -0.010(3) -0.008(4) -0.019(3)
    C2 0.047(4) 0.049(4) 0.045(4) -0.011(3) -0.011(3) -0.023(3)
    C3 0.043(4) 0.046(4) 0.042(4) 0.001(3) -0.011(3) -0.022(3)
    C4 0.030(3) 0.047(4) 0.042(4) -0.001(3) -0.008(3) -0.021(3)
    C5 0.046(4) 0.045(4) 0.042(4) -0.010(3) -0.007(3) -0.022(3)
    C6 0.053(4) 0.044(4) 0.037(3) -0.004(3) -0.008(3) -0.018(3)
    C7 0.032(3) 0.039(3) 0.033(3) -0.005(3) -0.008(3) -0.016(3)
    C8 0.043(4) 0.042(4) 0.039(3) -0.006(3) -0.016(3) -0.016(3)
    C9 0.045(4) 0.046(4) 0.043(4) -0.011(3) -0.010(3) -0.016(3)
    C10 0.052(4) 0.051(4) 0.046(4) -0.020(3) -0.021(3) -0.005(3)
    C11 0.048(4) 0.038(4) 0.065(5) -0.001(3) -0.024(4) -0.021(3)
    C12 0.041(4) 0.044(4) 0.048(4) 0.001(3) -0.013(3) -0.024(3)
    C13 0.032(3) 0.041(4) 0.036(3) -0.003(3) -0.014(3) -0.017(3)
    C14 0.042(4) 0.047(4) 0.053(4) -0.004(3) -0.008(3) -0.021(3)
    I1 0.0493(3) 0.0535(3) 0.0478(3) -0.0021(2) -0.0128(2) -0.0197(2)
    N1 0.034(3) 0.039(3) 0.057(3) -0.003(2) -0.013(3) -0.017(3)
    N2 0.045(3) 0.046(3) 0.044(3) -0.006(2) -0.014(3) -0.021(2)
    N3 0.031(3) 0.045(3) 0.038(3) -0.004(2) -0.009(2) -0.020(3)
_geom_special_details
;
Least-squares planes (<i>x</i>,<i>y</i>,<i>z</i> in crystal coordinates) and
deviations from them (* indicates atom used to define plane)
7.5483 (0.0040) <i>x</i> + 0.9256 (0.0225) <i>y</i> + 1.1206 (0.0247) <i>z</i>
= 6.5511 (0.0171)
* 0.0017 (0.0039) N1 * 0.0018 (0.0041) C2 * -0.0063 (0.0040) C3 * 0.0074
(0.0040) C4 * -0.0041 (0.0042) C5 * -0.0004 (0.0041) C6
Rms deviation of fitted atoms = 0.0044
6.8822 (0.0088) <i>x</i> + 3.4760 (0.0239) <i>y</i> + 7.0324 (0.0184) <i>z</i>
= 8.6547 (0.0229)
Angle to previous plane (with approximate e.s.d.) = 37.43 (0.15)
* -0.0020 (0.0031) C7 * -0.0067 (0.0031) N2 * 0.0128 (0.0031) C8 * -0.0138
(0.0030) C13 * 0.0098 (0.0030) N3
Rms deviation of fitted atoms = 0.0100
;
loop_
    _geom_bond_atom_site_label_1
    _geom_bond_atom_site_label_2
    _geom_bond_site_symmetry_2
    _geom_bond_distance
    _geom_bond_publ_flag
    C1 N1 . 1.490(8) ?
    C1 H1A . 0.9600 ?
    C1 H1B . 0.9600 ?
    C1 H1C . 0.9600 ?
    C2 N1 . 1.343(7) ?
    C2 C3 . 1.353(8) ?
    C2 H2A . 0.9300 ?
    C3 C4 . 1.395(7) ?
    C3 H3A . 0.9300 ?
    C4 C5 . 1.386(7) ?
    C4 C7 . 1.475(8) ?
    C5 C6 . 1.350(7) ?
    C5 H5A . 0.9300 ?
    C6 N1 . 1.336(7) ?
    C6 H6A . 0.9300 ?
    C7 N2 . 1.318(7) ?
    C7 N3 . 1.357(7) ?
    C8 N2 . 1.389(7) ?
    C8 C13 . 1.397(8) ?
    C8 C9 . 1.397(8) ?
    C9 C10 . 1.368(8) ?
    C9 H9A . 0.9300 ?
    C10 C11 . 1.412(9) ?
    C10 H10A . 0.9300 ?
    C11 C12 . 1.368(8) ?
    C11 H11A . 0.9300 ?
    C12 C13 . 1.388(7) ?
    C12 H12A . 0.9300 ?
    C13 N3 . 1.369(7) ?
    C14 N3 . 1.462(7) ?
    C14 H14A . 0.9600 ?
    C14 H14B . 0.9600 ?
    C14 H14C . 0.9600 ?
loop_
    _geom_angle_atom_site_label_1
    _geom_angle_atom_site_label_2
    _geom_angle_atom_site_label_3
    _geom_angle_site_symmetry_1
    _geom_angle_site_symmetry_3
    _geom_angle
    _geom_angle_publ_flag
    N1 C1 H1A . . 109.5 ?
    N1 C1 H1B . . 109.5 ?
    H1A C1 H1B . . 109.5 ?
    N1 C1 H1C . . 109.5 ?
    H1A C1 H1C . . 109.5 ?
    H1B C1 H1C . . 109.5 ?
    N1 C2 C3 . . 121.1(5) ?
    N1 C2 H2A . . 119.5 ?
    C3 C2 H2A . . 119.5 ?
    C2 C3 C4 . . 119.7(6) ?
    C2 C3 H3A . . 120.1 ?
    C4 C3 H3A . . 120.1 ?
    C5 C4 C3 . . 118.0(5) ?
    C5 C4 C7 . . 123.9(5) ?
    C3 C4 C7 . . 118.1(5) ?
    C6 C5 C4 . . 119.6(5) ?
    C6 C5 H5A . . 120.2 ?
    C4 C5 H5A . . 120.2 ?
    N1 C6 C5 . . 121.8(6) ?
    N1 C6 H6A . . 119.1 ?
    C5 C6 H6A . . 119.1 ?
    N2 C7 N3 . . 114.0(5) ?
    N2 C7 C4 . . 121.4(5) ?
    N3 C7 C4 . . 124.6(5) ?
    N2 C8 C13 . . 110.2(5) ?
    N2 C8 C9 . . 130.0(6) ?
    C13 C8 C9 . . 119.8(5) ?
    C10 C9 C8 . . 117.4(6) ?
    C10 C9 H9A . . 121.3 ?
    C8 C9 H9A . . 121.3 ?
    C9 C10 C11 . . 122.1(6) ?
    C9 C10 H10A . . 119.0 ?
    C11 C10 H10A . . 119.0 ?
    C12 C11 C10 . . 121.1(6) ?
    C12 C11 H11A . . 119.5 ?
    C10 C11 H11A . . 119.5 ?
    C11 C12 C13 . . 116.7(6) ?
    C11 C12 H12A . . 121.6 ?
    C13 C12 H12A . . 121.6 ?
    N3 C13 C12 . . 131.6(5) ?
    N3 C13 C8 . . 105.5(5) ?
    C12 C13 C8 . . 122.9(6) ?
    N3 C14 H14A . . 109.5 ?
    N3 C14 H14B . . 109.5 ?
    H14A C14 H14B . . 109.5 ?
    N3 C14 H14C . . 109.5 ?
    H14A C14 H14C . . 109.5 ?
    H14B C14 H14C . . 109.5 ?
    C6 N1 C2 . . 119.9(5) ?
    C6 N1 C1 . . 121.0(5) ?
    C2 N1 C1 . . 119.1(5) ?
    C7 N2 C8 . . 103.7(5) ?
    C7 N3 C13 . . 106.5(5) ?
    C7 N3 C14 . . 128.7(5) ?
    C13 N3 C14 . . 124.6(5) ?
loop_
    _geom_torsion_atom_site_label_1
    _geom_torsion_atom_site_label_2
    _geom_torsion_atom_site_label_3
    _geom_torsion_atom_site_label_4
    _geom_torsion_site_symmetry_1
    _geom_torsion_site_symmetry_2
    _geom_torsion_site_symmetry_3
    _geom_torsion_site_symmetry_4
    _geom_torsion
    _geom_torsion_publ_flag
    N1 C2 C3 C4 . . . . 1.1(9) ?
    C2 C3 C4 C5 . . . . -1.6(9) ?
    C2 C3 C4 C7 . . . . 175.7(5) ?
    C3 C4 C5 C6 . . . . 1.3(9) ?
    C7 C4 C5 C6 . . . . -175.7(5) ?
    C4 C5 C6 N1 . . . . -0.6(9) ?
    C5 C4 C7 N2 . . . . 141.4(6) ?
    C3 C4 C7 N2 . . . . -35.7(8) ?
    C5 C4 C7 N3 . . . . -38.7(8) ?
    C3 C4 C7 N3 . . . . 144.2(5) ?
    N2 C8 C9 C10 . . . . 176.4(5) ?
    C13 C8 C9 C10 . . . . -0.8(8) ?
    C8 C9 C10 C11 . . . . -0.4(8) ?
    C9 C10 C11 C12 . . . . 0.9(9) ?
    C10 C11 C12 C13 . . . . -0.1(8) ?
    C11 C12 C13 N3 . . . . -179.4(5) ?
    C11 C12 C13 C8 . . . . -1.2(8) ?
    N2 C8 C13 N3 . . . . 2.6(6) ?
    C9 C8 C13 N3 . . . . -179.7(5) ?
    N2 C8 C13 C12 . . . . -176.0(5) ?
    C9 C8 C13 C12 . . . . 1.7(8) ?
    C5 C6 N1 C2 . . . . 0.1(9) ?
    C5 C6 N1 C1 . . . . 178.2(6) ?
    C3 C2 N1 C6 . . . . -0.3(9) ?
    C3 C2 N1 C1 . . . . -178.5(6) ?
    N3 C7 N2 C8 . . . . 0.4(6) ?
    C4 C7 N2 C8 . . . . -179.7(5) ?
    C13 C8 N2 C7 . . . . -1.9(6) ?
    C9 C8 N2 C7 . . . . -179.3(6) ?
    N2 C7 N3 C13 . . . . 1.2(6) ?
    C4 C7 N3 C13 . . . . -178.7(5) ?
    N2 C7 N3 C14 . . . . 176.0(5) ?
    C4 C7 N3 C14 . . . . -3.8(8) ?
    C12 C13 N3 C7 . . . . 176.2(5) ?
    C8 C13 N3 C7 . . . . -2.2(5) ?
    C12 C13 N3 C14 . . . . 1.1(9) ?
    C8 C13 N3 C14 . . . . -177.3(5) ?
data_global
_journal_date_recd_electronic     2009-11-22
_journal_date_accepted     2009-12-15
_journal_name_full     'Acta Crystallographica, Section E'
_journal_year     2010
_journal_volume     66
_journal_issue      1
_journal_page_first     o198
_journal_page_last     o198
_journal_paper_category     QO
_journal_coeditor_code     BX2252
_publ_contact_author_name     'Wang Fang-Ming'
_publ_contact_author_address
;
School of Materials Scienceand Engineering, Jiangsu University of Science and,
 Technology, Zhenjiang 212003, P. R.China
;
_publ_contact_author_email     'wangfmzj@yahoo.com.cn'
_publ_contact_author_fax     '+86 0511-84401182'
_publ_contact_author_phone     '+86 0511-84401182'
_publ_section_title
;
1-Methyl-4-(1-methyl-1<i>H</i>-benzimidazol-2-yl)pyridinium iodide
;
loop_
    _publ_author_name
    _publ_author_footnote
    _publ_author_address
    'Fang-Ming Wang' .
;
School of Materials Science and Engineering
Jiangsu University of Science and Technology
Zhenjiang 212003
People's Republic of China
;
