# Supplementary material for: 1-Methyl-4-(1-methyl-1H-benzimidazol-2-yl)pyridinium iodide
Source: Acta Crystallogr Sect E Struct Rep Online. 2009 Dec 19;66(Pt 1):o198. doi: 10.1107/S1600536809053938 (PMC2980206; doi:10.1107/S1600536809053938)
Supplement: Supplementary file 2 [file e-66-0o198-Isup2.hkl]

# 
# h,k,l, Fc-squared, Fo-squared, sigma(Fo-squared) and status flag 
# 
data_I
_shelx_title ' 11                     R : P-1' 
_shelx_refln_list_code          4 
_shelx_F_calc_maximum      210.74 
_exptl_crystal_F_000       344.00 
_reflns_d_resolution_high  0.8410 
 
loop_ 
 _symmetry_equiv_pos_as_xyz 
 'x, y, z' 
 '-x, -y, -z' 
 
_cell_length_a     7.7048 
_cell_length_b     9.9264 
_cell_length_c    10.1772 
_cell_angle_alpha  64.888 
_cell_angle_beta   72.933 
_cell_angle_gamma  76.394 
 
_shelx_F_squared_multiplier     1.000 
 
loop_ 
 _refln_index_h 
 _refln_index_k 
 _refln_index_l 
 _refln_F_squared_calc 
 _refln_F_squared_meas 
 _refln_F_squared_sigma 
 _refln_observed_status 
   1   0   0       28.04       52.50      7.00 o 
   2   0   0    27584.94    29257.13    246.35 o 
   3   0   0       54.41       89.93     16.42 o 
   4   0   0     4577.48     4696.70    111.60 o 
   5   0   0      214.70      228.58     32.71 o 
   6   0   0      933.76      907.19     62.60 o 
   7   0   0       30.21       36.21     22.48 o 
   8   0   0      222.53      227.37     45.77 o 
  -7   1   0      325.97      343.14     47.79 o 
  -6   1   0       32.36       27.73     19.52 o 
  -5   1   0      930.94      962.12     55.60 o 
  -4   1   0       60.46       66.64     17.77 o 
  -3   1   0     3454.18     3776.31     81.44 o 
  -2   1   0      518.15      507.78     23.83 o 
  -1   1   0     3487.20     3964.52     40.07 o 
   0   1   0        3.53        6.46      4.17 o 
   1   1   0     5473.47     5867.49    413.55 o 
   2   1   0     4101.45     4234.42     81.31 o 
   3   1   0     5300.51     5633.64    112.00 o 
   4   1   0     2044.83     2289.18     80.50 o 
   5   1   0     3202.38     3257.09    108.23 o 
   6   1   0      932.34      911.90     64.62 o 
   7   1   0      617.82      595.01     58.42 o 
   8   1   0      115.73      119.94     36.48 o 
  -8   2   0      290.76      348.93     56.67 o 
  -7   2   0        4.74        7.81     17.37 o 
  -6   2   0      682.01      581.82     57.35 o 
  -5   2   0        3.77        3.49      8.90 o 
  -4   2   0     2530.32     2678.40    135.56 o 
  -3   2   0        0.36        0.46      5.84 o 
  -2   2   0     5305.08     5797.70     63.50 o 
  -1   2   0       24.63       35.81     11.04 o 
   0   2   0     7839.12     6873.96    230.40 o 
   1   2   0      168.45      167.60     11.20 o 
   2   2   0     4737.15     4705.71    332.31 o 
   3   2   0      758.38      746.89     30.18 o 
   4   2   0     1319.31     1362.61     65.29 o 
   5   2   0      680.04      625.03     49.67 o 
   6   2   0      779.00      788.46     61.79 o 
   7   2   0      327.80      310.03     49.67 o 
   8   2   0       84.33      103.39     35.40 o 
  -8   3   0       60.80       83.33     26.39 o 
  -7   3   0      604.25      627.19     64.75 o 
  -6   3   0       12.67       12.25     18.31 o 
  -5   3   0     1495.79     1588.90     86.96 o 
  -4   3   0       40.44       45.30     11.90 o 
  -3   3   0     3531.76     3814.58     71.89 o 
  -2   3   0     1121.24     1292.78     31.57 o 
  -1   3   0     3922.51     3650.58     87.23 o 
   0   3   0      540.71      440.31     21.47 o 
   1   3   0     3370.19     3161.65    121.65 o 
   2   3   0     1775.58     1759.33    156.70 o 
   3   3   0     2860.59     2915.23    251.00 o 
   4   3   0     1410.43     1500.03     50.48 o 
   5   3   0     1162.54     1096.74     67.71 o 
   6   3   0      271.51      315.68     46.44 o 
   7   3   0       92.61      119.00     34.46 o 
   8   3   0      144.89      148.35     38.90 o 
  -7   4   0       77.92       86.29     30.69 o 
  -6   4   0      234.45      217.81     48.60 o 
  -5   4   0        4.24        2.42     16.96 o 
  -3   4   0       12.29       16.69     16.42 o 
  -2   4   0     3347.10     3563.31     46.13 o 
  -1   4   0       61.44       51.84      8.16 o 
   0   4   0      804.95      610.10     22.51 o 
   1   4   0      668.67      616.24     22.22 o 
   2   4   0      828.52      754.01     42.93 o 
   3   4   0      659.54      562.00     59.10 o 
   4   4   0      480.00      494.90     31.15 o 
   5   4   0      401.45      320.93     44.15 o 
   6   4   0      190.71      143.91     35.40 o 
   7   4   0      435.18      440.47     53.71 o 
   8   4   0       73.02       80.91     28.94 o 
  -7   5   0      239.96      292.93     53.71 o 
  -6   5   0       17.53       19.65     20.46 o 
  -4   5   0       32.33       15.08     18.31 o 
  -3   5   0     1978.13     1990.06     91.68 o 
  -2   5   0       25.09       24.23     17.63 o 
  -1   5   0     2436.49     2219.28    134.75 o 
   0   5   0      558.14      490.21     23.17 o 
   1   5   0     1679.82     1501.22     43.08 o 
   2   5   0      409.02      406.92     23.22 o 
   3   5   0      684.66      657.72     34.78 o 
   4   5   0      496.00      476.13     33.45 o 
   5   5   0       58.32       62.82     18.80 o 
   6   5   0       73.04       73.91     29.21 o 
   7   5   0        5.15       21.94     23.56 o 
   8   5   0       21.70       31.50     18.17 o 
  -6   6   0      209.62      219.70     46.17 o 
  -5   6   0        0.15        0.40     18.31 o 
  -4   6   0      598.95      596.09     60.58 o 
  -3   6   0       71.51       63.94     25.17 o 
  -2   6   0     1025.81      933.58     65.29 o 
  -1   6   0      435.52      352.70     40.25 o 
   0   6   0     1054.09      932.23     61.52 o 
   1   6   0     1601.55     1516.47     76.88 o 
   2   6   0      466.54      453.13     44.56 o 
   3   6   0      989.00     1014.37     62.19 o 
   4   6   0      430.19      477.77     34.89 o 
   5   6   0      448.41      455.08     40.79 o 
   6   6   0       22.66       33.18     18.79 o 
   7   6   0      138.94      155.21     44.83 o 
  -5   7   0      206.30      225.08     48.06 o 
  -4   7   0       33.79       51.02     27.33 o 
  -3   7   0      227.51      197.75     43.62 o 
  -2   7   0      175.17      136.23     37.42 o 
  -1   7   0      445.45      462.28     50.35 o 
   0   7   0      897.45      963.33     68.12 o 
   1   7   0     1269.28     1114.77     72.29 o 
   2   7   0     1104.32     1122.67    145.59 o 
   3   7   0      495.10      521.10     41.46 o 
   4   7   0      454.66      477.74     37.92 o 
   5   7   0       11.45       28.15     16.70 o 
   6   7   0      342.65      363.93     41.34 o 
   7   7   0       12.36        7.94     27.06 o 
  -4   8   0       90.85      151.71     39.17 o 
  -3   8   0      175.54      185.37     45.10 o 
  -2   8   0       51.85       56.81     29.89 o 
  -1   8   0      217.33      264.52     48.46 o 
   0   8   0       76.25       88.31     31.77 o 
   1   8   0       75.84      103.93     34.19 o 
   2   8   0        0.54        7.81     21.14 o 
   3   8   0      150.89      206.52     35.27 o 
   4   8   0        6.62        8.71     16.22 o 
   5   8   0      330.88      439.74     44.07 o 
   6   8   0        0.68       11.55     18.56 o 
  -3   9   0      154.43      141.08     37.02 o 
  -2   9   0      140.46      181.33     43.35 o 
  -1   9   0      112.14      145.52     39.98 o 
   0   9   0      176.27      191.56     44.42 o 
   1   9   0       86.47       83.19     32.44 o 
   2   9   0      314.36      328.87     56.27 o 
   3   9   0       17.30       24.10     26.79 o 
   4   9   0      112.20      191.83     49.40 o 
   5   9   0        0.57        1.85     18.85 o 
  -2  10   0       62.12       88.85     28.94 o 
  -1  10   0      249.91      283.10     53.04 o 
   0  10   0       20.26       27.46     18.04 o 
   1  10   0      139.54      180.52     43.62 o 
   2  10   0       11.98       18.98     28.94 o 
   3  10   0      135.24      179.18     52.37 o 
   4  10   0        0.17        0.67     29.62 o 
  -2 -10   1       16.55       39.98     36.89 o 
  -1 -10   1       81.27      112.94     44.42 o 
   0 -10   1        9.97       14.13     32.17 o 
  -4  -9   1      114.32      113.48     41.73 o 
  -3  -9   1       52.46       45.23     32.04 o 
  -2  -9   1      191.81      200.85     49.54 o 
  -1  -9   1       87.77       95.85     38.77 o 
   0  -9   1      272.46      319.99     58.29 o 
   1  -9   1       12.97       31.90     29.62 o 
   2  -9   1      240.94      211.22     52.90 o 
   3  -9   1        0.00        2.96     29.21 o 
  -5  -8   1      143.52      164.91     33.95 o 
  -4  -8   1       57.33      100.48     27.02 o 
  -3  -8   1      599.82      680.29    125.26 o 
  -2  -8   1        1.15       15.75     24.90 o 
  -1  -8   1      973.34     1010.18     79.29 o 
   0  -8   1       12.85       18.71     24.77 o 
   1  -8   1      829.23      733.80     70.27 o 
   2  -8   1        0.70        0.00     21.40 o 
   3  -8   1      292.07      279.87     55.33 o 
   4  -8   1        1.89        5.12     13.73 o 
  -6  -7   1       70.79       99.90     29.11 o 
  -5  -7   1        0.24        0.00     14.23 o 
  -4  -7   1      285.65      372.14     38.49 o 
  -3  -7   1       65.55       79.04     20.92 o 
  -2  -7   1      934.54      877.49     45.06 o 
  -1  -7   1      168.24      182.81     40.25 o 
   0  -7   1      775.59      770.69     64.62 o 
   1  -7   1        1.70       13.87     21.14 o 
   2  -7   1     1123.21      940.17     73.10 o 
   3  -7   1      198.48      162.48     42.00 o 
   4  -7   1      717.43      641.46     65.69 o 
   5  -7   1       71.83       71.35     28.00 o 
  -7  -6   1      174.65      185.10     49.81 o 
  -6  -6   1        1.83       10.25     16.59 o 
  -5  -6   1      697.85      821.78     50.11 o 
  -4  -6   1        7.98        0.81     18.31 o 
  -3  -6   1     1003.20     1012.36    114.02 o 
  -2  -6   1        0.54        4.06     10.79 o 
  -1  -6   1      803.30      841.80     38.67 o 
   0  -6   1      137.18      143.62     19.78 o 
   1  -6   1      996.04      844.06     62.33 o 
   2  -6   1       22.70       15.48     20.33 o 
   3  -6   1     1168.87     1122.04     78.21 o 
   4  -6   1       43.26       40.52     27.60 o 
   5  -6   1      353.42      407.09     59.50 o 
   6  -6   1       34.65       35.81     20.19 o 
  -7  -5   1       27.12       29.48     25.98 o 
  -6  -5   1      670.45      629.48     65.02 o 
  -5  -5   1       55.84       77.29     21.50 o 
  -4  -5   1     1079.80     1079.69     69.40 o 
  -3  -5   1       75.73       86.24     18.26 o 
  -2  -5   1     1529.30     1520.11     50.59 o 
  -1  -5   1        3.66        5.52      8.72 o 
   0  -5   1     1763.60     1664.94     71.95 o 
   1  -5   1      126.13      152.97     17.00 o 
   2  -5   1     1093.82      951.08     62.87 o 
   3  -5   1      129.22      131.52     32.58 o 
   4  -5   1      706.77      665.55     59.50 o 
   5  -5   1       86.45       63.81     29.21 o 
   6  -5   1      160.50      147.00     37.69 o 
   7  -5   1       31.58       53.04     19.79 o 
  -8  -4   1       28.73       24.77     15.21 o 
  -7  -4   1      213.44      205.29     45.37 o 
  -6  -4   1       85.81       79.83     29.48 o 
  -5  -4   1     1549.18     1441.22     84.67 o 
  -4  -4   1       11.99       17.42     11.41 o 
  -3  -4   1     4371.77     4412.82    457.43 o 
  -2  -4   1      185.15      186.81     19.62 o 
  -1  -4   1     7576.07     7595.76     98.15 o 
   0  -4   1      716.56      576.52     37.63 o 
   1  -4   1     6615.43     6708.20    371.21 o 
   2  -4   1      111.57      120.48     13.59 o 
   4  -4   1       37.23       18.71     17.50 o 
   5  -4   1      569.60      558.53     55.87 o 
   6  -4   1      200.11      195.74     45.23 o 
   7  -4   1       71.25       86.02     31.10 o 
  -8  -3   1      111.63      156.29     40.65 o 
  -7  -3   1       45.43       64.62     27.60 o 
  -6  -3   1      593.03      511.41     53.85 o 
  -5  -3   1        5.16        5.92     13.33 o 
  -4  -3   1     1953.94     1943.74    156.96 o 
  -3  -3   1        0.20        1.98      7.23 o 
  -2  -3   1     2103.47     1832.60    168.88 o 
  -1  -3   1      369.21      337.78     19.22 o 
   0  -3   1     5510.66     4751.24    116.65 o 
   1  -3   1     2373.22     2333.69    126.07 o 
   2  -3   1     1667.30     1721.43     71.68 o 
   3  -3   1     1299.85     1368.72     38.65 o 
   4  -3   1      749.76      763.05     33.65 o 
   5  -3   1      749.71      708.23     59.10 o 
   6  -3   1      527.06      566.88     59.64 o 
   7  -3   1      167.16      165.45     40.65 o 
   8  -3   1      199.71      237.60     47.65 o 
  -8  -2   1       11.00       22.35     18.17 o 
  -7  -2   1      624.78      662.05     64.21 o 
  -6  -2   1       45.36       47.92     22.89 o 
  -5  -2   1     1044.01      955.52     63.94 o 
  -4  -2   1        5.23        0.00     10.63 o 
  -3  -2   1     2932.04     2676.69    107.22 o 
  -2  -2   1     2062.39     2069.32    217.27 o 
  -1  -2   1     6045.13     5516.69    548.23 o 
   0  -2   1     1013.03      912.98     83.53 o 
   1  -2   1     8961.47     9582.56    188.80 o 
   2  -2   1     3084.45     3405.17     51.49 o 
   3  -2   1     1978.61     2061.03     46.11 o 
   4  -2   1     1749.54     1844.47     50.39 o 
   5  -2   1      339.92      369.09     27.13 o 
   6  -2   1      853.00      803.94     66.64 o 
   7  -2   1        3.14        0.00     16.42 o 
   8  -2   1      170.46      200.18     43.75 o 
  -8  -1   1      299.15      312.99     52.64 o 
  -7  -1   1        7.41        8.35     19.79 o 
  -6  -1   1      661.06      712.40     59.10 o 
  -5  -1   1      136.63      174.47     32.44 o 
  -3  -1   1      637.16      565.26     38.23 o 
  -2  -1   1     6072.90     5940.53    578.32 o 
  -1  -1   1     3924.80     3747.90    476.08 o 
   0  -1   1     5609.70     5278.57    413.88 o 
   1  -1   1     4566.23     5160.50     52.61 o 
   2  -1   1     4957.68     5192.74     62.19 o 
   3  -1   1     3643.98     3865.12     63.02 o 
   4  -1   1      631.86      686.96     41.19 o 
   5  -1   1     1564.56     1654.73     71.48 o 
   6  -1   1      229.75      203.27     33.92 o 
   7  -1   1      725.06      681.84     57.48 o 
   8  -1   1        5.22       11.17     17.37 o 
  -8   0   1       37.28       28.81     21.94 o 
  -7   0   1      434.79      420.41     50.08 o 
  -6   0   1        4.06        0.00     14.13 o 
  -5   0   1      423.27      433.07     41.46 o 
  -4   0   1      285.06      297.91     30.83 o 
  -3   0   1      439.31      347.58     29.08 o 
  -2   0   1     1246.06     1084.75     41.33 o 
  -1   0   1      844.94      779.17     27.87 o 
   0   0   1        9.48       15.98      3.14 o 
   1   0   1      262.97      313.26     15.88 o 
   2   0   1      890.58      932.64     34.60 o 
   3   0   1       20.03        9.83      8.62 o 
   4   0   1     5954.00     6241.31    127.48 o 
   5   0   1       32.59       42.54     18.58 o 
   6   0   1     2269.51     2099.64     92.35 o 
   7   0   1       29.72       45.64     22.35 o 
   8   0   1      664.57      611.97     62.33 o 
  -7   1   1       10.94       15.48     20.73 o 
  -6   1   1     1279.00     1221.66     72.02 o 
  -5   1   1      534.10      509.26     42.27 o 
  -4   1   1     4036.77     4268.21    105.81 o 
  -3   1   1      805.09      837.33     40.25 o 
  -2   1   1     9800.80    10055.85    123.31 o 
  -1   1   1      832.45      765.71     23.56 o 
   0   1   1       63.05       76.06      8.35 o 
   1   1   1      869.90     1036.33     20.10 o 
   2   1   1      109.75      121.83     14.81 o 
   3   1   1      809.57      840.02     41.73 o 
   4   1   1      125.29      116.71     22.08 o 
   5   1   1      226.99      234.51     33.25 o 
   6   1   1        0.78        8.62     12.25 o 
   7   1   1      111.34      116.04     33.25 o 
   8   1   1       49.57       42.00     25.04 o 
  -8   2   1        1.05       12.38     16.42 o 
  -7   2   1      244.30      240.70     47.79 o 
  -6   2   1       54.38       55.60     25.71 o 
  -5   2   1     1201.31     1224.55     47.09 o 
  -4   2   1      788.02      811.01     34.14 o 
  -3   2   1     1655.48     1699.03     41.71 o 
  -2   2   1     1505.92     1539.86     32.31 o 
  -1   2   1     3190.56     3598.62     70.67 o 
   0   2   1     9427.12     7322.43     92.21 o 
   1   2   1     2465.94     2698.01     29.77 o 
   2   2   1     6020.26     6488.20    158.58 o 
   3   2   1     1430.16     1469.22     57.48 o 
   4   2   1     3332.90     3410.96     99.75 o 
   5   2   1      161.51      141.48     28.81 o 
   6   2   1      756.00      733.13     58.29 o 
   7   2   1       21.15       24.37     20.87 o 
   8   2   1      156.10      192.37     44.42 o 
  -7   3   1       28.61       38.77     23.56 o 
  -6   3   1      386.08      372.35     53.04 o 
  -5   3   1      122.02      120.75     32.71 o 
  -4   3   1     1421.06     1474.67     44.67 o 
  -3   3   1     1245.19     1163.24     33.54 o 
  -2   3   1     1931.83     1989.42     34.02 o 
  -1   3   1     4343.93     4360.56     91.41 o 
   0   3   1     2298.23     2135.81    105.74 o 
   1   3   1    10317.45    10689.49    458.49 o 
   2   3   1      164.87      154.48     10.43 o 
   3   3   1     4461.53     4424.64    193.11 o 
   4   3   1      295.62      302.08     31.77 o 
   5   3   1     1570.02     1612.19     79.29 o 
   6   3   1       23.60       17.77     16.42 o 
   7   3   1      444.50      408.16     50.21 o 
   8   3   1       45.89       58.83     25.44 o 
  -7   4   1       72.90       88.17     30.56 o 
  -6   4   1      544.06      509.13     59.10 o 
  -5   4   1      260.19      282.16     44.69 o 
  -3   4   1      753.97      749.69     52.50 o 
  -2   4   1     1356.91     1302.70     61.92 o 
  -1   4   1      713.04      755.48     44.02 o 
   0   4   1     2311.81     2040.27     67.58 o 
   1   4   1      970.20      948.30     38.13 o 
   2   4   1     4838.22     5253.50    220.78 o 
   3   4   1       30.21       26.62      9.36 o 
   4   4   1     1494.19     1417.56     83.67 o 
   5   4   1       50.85       28.40     17.37 o 
   6   4   1      852.98      741.88     62.06 o 
   7   4   1       24.91       26.39     23.69 o 
   8   4   1      178.20      165.85     40.12 o 
  -7   5   1      122.70      197.62     42.27 o 
  -6   5   1      269.59      268.83     51.15 o 
  -5   5   1      250.58      250.39     45.37 o 
  -4   5   1      345.87      342.60     46.17 o 
  -3   5   1     1213.17     1143.04     68.92 o 
  -2   5   1        1.05       13.73     14.94 o 
  -1   5   1     4862.69     4211.53    114.83 o 
   0   5   1        1.09        9.63     11.85 o 
   1   5   1     6536.62     6292.56    313.26 o 
   2   5   1      145.17      168.75     13.08 o 
   3   5   1     4897.60     5082.14    453.60 o 
   4   5   1        4.45        6.38      9.52 o 
   5   5   1     2296.17     2204.86    108.30 o 
   6   5   1       10.07        7.40     16.02 o 
   7   5   1      622.45      617.22     64.08 o 
   8   5   1       71.29       49.67     22.89 o 
  -6   6   1      311.87      333.99     56.00 o 
  -5   6   1       41.12       56.00     27.60 o 
  -4   6   1      681.16      657.21     62.33 o 
  -3   6   1       92.49       88.71     28.00 o 
  -2   6   1     1680.31     1543.94     81.04 o 
  -1   6   1       93.05       67.85     24.23 o 
   0   6   1     1598.41     1339.32     70.27 o 
   1   6   1       23.28       28.37      8.24 o 
   2   6   1     1528.29     1516.20     69.17 o 
   3   6   1       64.65       59.49     14.95 o 
   4   6   1      787.77      773.59    119.00 o 
   5   6   1      170.95      183.08     27.14 o 
   6   6   1      474.37      434.75     39.17 o 
   7   6   1       91.86       97.19     35.40 o 
   8   6   1      261.11      215.39     53.58 o 
  -5   7   1      301.92      351.35     56.94 o 
  -4   7   1        0.21        0.00     16.96 o 
  -3   7   1      885.53      954.98     74.04 o 
  -2   7   1        8.24        6.19     18.17 o 
  -1   7   1     1994.48     1795.67     90.87 o 
   0   7   1       30.54       19.25     18.04 o 
   1   7   1     1169.59     1127.26     77.20 o 
   2   7   1        8.44        3.31      8.84 o 
   3   7   1      614.77      593.83     35.69 o 
   4   7   1       48.23       38.49     15.66 o 
   5   7   1      422.16      431.65     36.19 o 
   6   7   1       28.60       24.90     16.19 o 
   7   7   1      209.41      224.95     51.56 o 
  -5   8   1       16.93       42.94     24.90 o 
  -4   8   1      410.14      443.43     62.06 o 
  -3   8   1       26.30       17.90     24.23 o 
  -2   8   1      954.20      792.90     70.14 o 
  -1   8   1       58.36       67.17     29.62 o 
   0   8   1     1086.57     1053.25     74.17 o 
   1   8   1      114.09      101.10     32.44 o 
   2   8   1      510.20      498.90     53.17 o 
   3   8   1      323.70      317.76     30.60 o 
   4   8   1      482.43      554.71     39.98 o 
   5   8   1       87.50      107.25     24.62 o 
   6   8   1       85.17      113.50     28.75 o 
   7   8   1        0.43        6.60     25.44 o 
  -4   9   1        0.24        1.88     15.88 o 
  -3   9   1      203.55      181.73     42.67 o 
  -2   9   1        0.48        5.52     20.46 o 
  -1   9   1      311.28      348.93     55.19 o 
   0   9   1       19.86       28.27     24.50 o 
   1   9   1      694.69      686.82     66.10 o 
   2   9   1       42.01       47.79     26.52 o 
   3   9   1      614.39      552.74     58.83 o 
   4   9   1       12.51       43.48     22.35 o 
   5   9   1      266.04      338.70     53.71 o 
   6   9   1       49.37       62.22     26.56 o 
  -2  10   1      138.16      167.87     38.77 o 
  -1  10   1        7.76       41.46     25.04 o 
   0  10   1      244.43      302.35     53.98 o 
   1  10   1       44.05       82.79     29.62 o 
   2  10   1      170.79      193.31     43.75 o 
   3  10   1      103.04       90.60     27.73 o 
   4  10   1       88.53      127.48     32.85 o 
   5  10   1       46.13       68.39     21.94 o 
   1  11   1       32.20       46.71     21.54 o 
   2  11   1       22.56       66.23     22.35 o 
  -3  -9   2      164.73      179.04     50.62 o 
  -2  -9   2        6.61        0.00     27.33 o 
  -1  -9   2      160.04      161.00     48.06 o 
   0  -9   2       43.58       60.44     35.27 o 
   1  -9   2      120.65      149.56     46.31 o 
   2  -9   2       42.08       43.75     36.08 o 
  -5  -8   2        1.53        8.54     23.19 o 
  -4  -8   2      129.72      164.23     47.52 o 
  -3  -8   2       23.54       40.78     19.57 o 
  -2  -8   2      203.67      235.99     49.94 o 
  -1  -8   2       82.65       99.21     35.94 o 
   0  -8   2      305.38      361.85     58.02 o 
   1  -8   2      158.76      158.58     43.08 o 
   2  -8   2       99.30       77.14     36.21 o 
   3  -8   2      131.80      149.96     44.83 o 
   4  -8   2       53.56       61.92     36.21 o 
  -6  -7   2       15.67       27.84     23.88 o 
  -5  -7   2      321.17      411.87     45.09 o 
  -4  -7   2       68.61       75.09     24.13 o 
  -3  -7   2      438.61      515.96     40.27 o 
  -2  -7   2       24.68       39.96     19.05 o 
  -1  -7   2      145.63      158.31     40.52 o 
   0  -7   2       64.78       94.37     33.39 o 
   1  -7   2       43.34       51.29     29.35 o 
   2  -7   2      173.59      160.47     42.54 o 
   3  -7   2       99.21       77.27     33.12 o 
   4  -7   2       71.07       59.77     31.77 o 
   5  -7   2       51.85       55.33     33.39 o 
  -6  -6   2      126.82      137.03     31.69 o 
  -5  -6   2       10.05       17.37     25.85 o 
  -4  -6   2      381.85      452.54     40.12 o 
  -3  -6   2       94.17      118.97     24.38 o 
  -2  -6   2      307.28      354.07     31.46 o 
  -1  -6   2     1023.33     1054.96     46.58 o 
   0  -6   2      730.22      691.25     53.04 o 
   1  -6   2     1651.60     1475.55     83.46 o 
   2  -6   2      370.16      351.08     50.48 o 
   3  -6   2      476.15      460.66     52.90 o 
   4  -6   2       26.47       52.77     29.75 o 
   5  -6   2      162.84      137.58     41.87 o 
   6  -6   2        0.49        2.15     25.85 o 
  -7  -5   2      214.43      147.27     45.90 o 
  -6  -5   2       13.15       27.60     25.17 o 
  -5  -5   2      374.20      393.52     54.12 o 
  -4  -5   2       46.97       64.79     18.21 o 
  -3  -5   2      731.18      695.08     42.00 o 
  -2  -5   2      606.21      588.82     34.92 o 
  -1  -5   2      920.38      964.58     41.18 o 
   0  -5   2      486.71      493.75     28.79 o 
   1  -5   2      906.61      867.45     36.74 o 
   2  -5   2     1013.64      849.58     61.92 o 
   3  -5   2       97.85       93.29     30.42 o 
   4  -5   2      766.87      792.23     67.04 o 
   5  -5   2        2.16        0.00     20.73 o 
   6  -5   2      349.55      352.30     59.91 o 
  -7  -4   2       19.93       56.27     26.39 o 
  -6  -4   2      101.39       99.35     35.27 o 
  -5  -4   2      149.16      134.48     36.48 o 
  -4  -4   2      240.99      260.68     28.97 o 
  -3  -4   2      450.10      422.55     29.69 o 
  -2  -4   2      872.64      844.85     47.18 o 
  -1  -4   2     1635.56     1525.61     76.93 o 
   0  -4   2      417.18      382.24     23.89 o 
   1  -4   2     1990.67     1848.53    140.41 o 
   2  -4   2      259.84      231.01     19.92 o 
   3  -4   2     1743.79     1792.04     85.35 o 
   4  -4   2        7.09       14.40     18.98 o 
   5  -4   2     1062.15      945.83     72.69 o 
   6  -4   2        1.86       14.13     23.56 o 
   7  -4   2      581.54      572.80     69.60 o 
  -7  -3   2      414.90      418.66     59.64 o 
  -6  -3   2      360.03      312.72     51.42 o 
  -5  -3   2      654.65      505.90     53.17 o 
  -4  -3   2      859.38      837.01     70.88 o 
  -3  -3   2      305.93      292.21     25.04 o 
  -2  -3   2     1757.03     1702.36     94.10 o 
  -1  -3   2      346.63      314.66     20.89 o 
   0  -3   2     1967.46     1725.71    159.86 o 
   1  -3   2      184.66      176.10     16.15 o 
   2  -3   2     1480.88     1488.35     56.41 o 
   3  -3   2        7.65        9.92      8.44 o 
   4  -3   2     2160.43     2184.46    251.87 o 
   5  -3   2       90.87       74.58     28.00 o 
   6  -3   2      457.71      472.64     56.54 o 
   7  -3   2       40.86       54.79     28.94 o 
   8  -3   2       60.56       44.42     33.39 o 
  -8  -2   2      121.71      142.29     34.73 o 
  -7  -2   2       24.24       54.52     25.31 o 
  -6  -2   2      307.24      334.93     50.21 o 
  -5  -2   2      567.46      544.26     51.83 o 
  -4  -2   2      359.84      274.35     34.19 o 
  -3  -2   2     3192.97     3519.05    298.39 o 
  -2  -2   2     1542.73     1564.97    130.18 o 
  -1  -2   2     5418.38     5175.35    662.46 o 
   0  -2   2      685.54      664.10     52.57 o 
   1  -2   2     3867.74     3945.40    178.03 o 
   2  -2   2       63.16       72.07     11.13 o 
   3  -2   2     2694.90     2831.53     57.65 o 
   4  -2   2      166.87      167.46     19.45 o 
   5  -2   2     1664.25     1624.55     54.48 o 
   6  -2   2        5.57        0.00     17.77 o 
   7  -2   2      542.75      525.68     61.25 o 
   8  -2   2       33.92       30.83     30.29 o 
  -8  -1   2       42.84       61.25     23.96 o 
  -7  -1   2       26.63       17.63     21.14 o 
  -6  -1   2      520.47      554.22     55.19 o 
  -4  -1   2     3051.66     2794.95     98.94 o 
  -3  -1   2      299.88      243.79     28.67 o 
  -2  -1   2     4375.92     4665.57    378.80 o 
  -1  -1   2      179.18      183.82     12.55 o 
   0  -1   2     9934.97     9537.66    275.97 o 
   1  -1   2       74.47       89.47      9.79 o 
   2  -1   2     6980.16     7743.43     87.84 o 
   3  -1   2      187.33      157.90     15.28 o 
   4  -1   2     2846.99     3111.47     66.32 o 
   5  -1   2       81.88      104.66     18.41 o 
   6  -1   2      938.47      977.91     47.20 o 
   7  -1   2       28.36       36.99     36.55 o 
   8  -1   2      191.42      212.70     50.08 o 
  -8   0   2       19.51       31.37     21.14 o 
  -7   0   2      274.06      366.70     53.31 o 
  -6   0   2      104.86      129.23     32.71 o 
  -5   0   2     1057.17     1022.16     65.02 o 
  -4   0   2      645.26      586.67     44.96 o 
  -3   0   2     5102.25     4824.45    112.14 o 
  -2   0   2      373.63      336.01     27.06 o 
  -1   0   2     5568.81     5721.81    473.03 o 
   0   0   2      223.97      217.70      8.24 o 
   1   0   2     5003.34     5751.02    193.11 o 
   2   0   2     1489.30     1594.02     49.27 o 
   3   0   2     3279.35     3330.86     82.12 o 
   4   0   2       52.40       45.64     16.29 o 
   5   0   2     1603.96     1647.46     73.91 o 
   6   0   2       21.76       38.77     21.40 o 
   7   0   2      272.60      311.37     46.04 o 
   8   0   2       31.76       15.35     22.62 o 
  -7   1   2       57.77       98.81     33.79 o 
  -6   1   2      589.65      616.01     55.06 o 
  -5   1   2      128.40      143.91     30.69 o 
  -4   1   2     1504.08     1262.18     61.79 o 
  -3   1   2      527.00      544.80     36.75 o 
  -2   1   2     4938.34     4267.80     86.29 o 
  -1   1   2      337.50      261.29     18.98 o 
   0   1   2    21361.37    23022.10   1183.29 o 
   1   1   2      438.49      501.77     17.17 o 
   2   1   2    44412.26    46817.42    361.58 o 
   3   1   2      228.17      259.41     25.31 o 
   4   1   2     7314.33     8072.92    151.31 o 
   5   1   2      148.53      159.66     29.35 o 
   6   1   2     1254.78     1247.24     72.29 o 
   7   1   2      223.21      185.91     38.90 o 
   8   1   2      228.24      242.18     46.85 o 
   9   1   2       19.13       50.08     22.75 o 
  -7   2   2      513.29      601.07     63.54 o 
  -5   2   2     1388.70     1412.15     69.60 o 
  -4   2   2       28.36       29.35     14.54 o 
  -3   2   2     2876.28     2878.27     76.33 o 
  -2   2   2       82.23       96.22     11.19 o 
  -1   2   2     7073.32     6773.82   1114.91 o 
   0   2   2       79.25       90.15      6.51 o 
   1   2   2     3539.78     3865.13     38.04 o 
   2   2   2       44.24       61.55      7.33 o 
   3   2   2     2517.80     2603.38     76.33 o 
   4   2   2     1438.09     1485.24     65.42 o 
   5   2   2     1750.42     1716.79     78.48 o 
   6   2   2      995.24      936.40     64.48 o 
   7   2   2      897.35      774.06     64.75 o 
   8   2   2      425.00      457.43     60.58 o 
   9   2   2      149.78      172.04     40.12 o 
  -7   3   2       12.66       16.56     22.62 o 
  -6   3   2      850.20      835.17     70.27 o 
  -5   3   2       39.02       37.96     21.40 o 
  -4   3   2     1750.58     1876.90     52.33 o 
  -3   3   2      216.26      231.29     31.70 o 
  -2   3   2     4966.05     5441.92    226.97 o 
  -1   3   2      584.06      579.56     53.71 o 
   0   3   2     7675.09     7678.04    507.47 o 
   1   3   2      664.83      718.65     32.83 o 
   2   3   2     6988.27     7213.58    114.15 o 
   3   3   2      531.95      468.96     24.39 o 
   4   3   2     2159.42     2046.74     79.16 o 
   5   3   2      550.36      597.17     48.60 o 
   6   3   2      423.54      381.51     43.62 o 
   7   3   2      330.35      264.79     45.37 o 
   8   3   2      167.77      193.98     42.81 o 
   9   3   2      125.96      105.27     31.23 o 
  -7   4   2      198.57      214.04     45.77 o 
  -6   4   2       42.85       35.14     25.71 o 
  -5   4   2     1458.81     1540.71     88.71 o 
  -4   4   2       13.47       19.25     16.83 o 
  -3   4   2     2759.23     2907.35     99.35 o 
  -2   4   2      431.44      429.84     21.74 o 
  -1   4   2     4624.33     4789.31    105.14 o 
   0   4   2     2406.51     2362.46    136.80 o 
   1   4   2     2766.88     2799.37     53.68 o 
   2   4   2      978.99     1088.28     62.80 o 
   3   4   2     1453.45     1385.27     42.57 o 
   4   4   2     1695.49     1693.23     67.71 o 
   5   4   2      873.06      728.42     55.06 o 
   7   4   2      283.47      222.12     44.42 o 
   8   4   2      129.31      153.06     40.12 o 
  -6   5   2      148.18      185.23     43.48 o 
  -5   5   2        9.74        1.75     18.85 o 
  -3   5   2      140.74      142.83     31.23 o 
  -2   5   2     1982.16     2117.55     84.14 o 
  -1   5   2      185.74      161.95     27.19 o 
   0   5   2     4143.82     3889.33    127.21 o 
   1   5   2      634.09      601.91     30.75 o 
   2   5   2      775.73      772.37     24.28 o 
   3   5   2      888.61      953.76     44.49 o 
   4   5   2      447.56      414.35     77.47 o 
   5   5   2      482.86      478.14     33.10 o 
   6   5   2       98.19       91.00     29.89 o 
   7   5   2      205.69      185.77     43.08 o 
   8   5   2       22.86       25.17     17.90 o 
  -6   6   2       13.87       14.94     19.79 o 
  -5   6   2      318.80      326.05     53.04 o 
  -4   6   2      201.00      192.23     40.39 o 
  -3   6   2     1376.57     1400.16     80.37 o 
  -2   6   2      399.63      381.24     42.27 o 
  -1   6   2     1371.95     1271.34     68.25 o 
   0   6   2      545.75      476.41     42.40 o 
   1   6   2     1137.96      989.67     50.69 o 
   2   6   2     1454.13     1499.06     81.56 o 
   3   6   2      503.48      504.19     25.18 o 
   4   6   2      769.69      742.15     38.87 o 
   5   6   2      129.47      143.10     35.40 o 
   6   6   2      367.39      352.16     51.56 o 
   7   6   2        0.41        0.00     14.54 o 
   8   6   2       22.75       26.12     28.81 o 
  -5   7   2        6.11       21.00     23.02 o 
  -4   7   2      285.10      265.33     49.14 o 
  -3   7   2        2.51        0.00     17.10 o 
  -2   7   2      432.88      377.07     44.56 o 
  -1   7   2       62.21       49.14     22.89 o 
   0   7   2      378.95      360.48     28.95 o 
   1   7   2      442.87      452.40     32.38 o 
   2   7   2      158.92      177.46     16.20 o 
   3   7   2     1185.72     1143.32    121.69 o 
   4   7   2       31.89       29.51     13.88 o 
   5   7   2      608.52      626.26     41.50 o 
   6   7   2       43.27       49.49     18.67 o 
   7   7   2      212.93      204.08     47.92 o 
   8   7   2        1.29        0.00     25.98 o 
  -5   8   2      239.09      238.68     49.27 o 
  -4   8   2       36.60       42.81     25.71 o 
  -3   8   2      467.18      487.45     58.56 o 
  -2   8   2       74.51       63.00     27.73 o 
  -1   8   2      341.60      339.91     49.14 o 
   0   8   2      161.68      192.23     26.19 o 
   1   8   2      402.15      424.18     32.15 o 
   2   8   2      594.33      528.92     52.50 o 
   3   8   2      660.58      635.13     58.63 o 
   4   8   2      451.03      493.01     36.57 o 
   5   8   2      134.89      137.20     25.75 o 
   6   8   2      144.20      167.36     29.67 o 
   7   8   2        3.67        0.00     25.04 o 
  -4   9   2       88.02       88.58     29.62 o 
  -3   9   2      124.16      132.20     38.23 o 
  -2   9   2      102.05      116.04     36.08 o 
  -1   9   2      474.44      397.39     55.87 o 
   0   9   2       38.32       64.12     21.13 o 
   1   9   2      369.00      413.55     50.89 o 
   2   9   2       50.59       69.19     27.19 o 
   3   9   2       96.93       97.06     32.58 o 
   4   9   2        2.59        5.25     18.17 o 
   5   9   2       83.57      102.20     23.69 o 
   6   9   2        4.71       12.22     19.79 o 
  -2  10   2      105.34      122.77     35.00 o 
  -1  10   2       86.45       94.91     33.12 o 
   0  10   2      245.02      289.16     52.64 o 
   1  10   2       25.82       41.19     22.48 o 
   2  10   2      234.50      295.76     51.42 o 
   3  10   2       11.43       28.27     19.52 o 
   4  10   2      272.38      325.10     54.12 o 
   5  10   2        0.09        0.00     12.25 o 
   0  11   2       26.09       37.83     19.12 o 
   1  11   2      252.05      320.93     54.92 o 
   2  11   2        1.34        0.00     15.88 o 
   3  11   2       92.54      118.19     30.29 o 
  -1  -9   3       49.56      114.29     46.31 o 
   0  -9   3        4.17       25.44     33.52 o 
  -4  -8   3       33.60       78.39     24.56 o 
  -3  -8   3       18.54       33.76     19.90 o 
  -2  -8   3      206.68      270.45     55.46 o 
  -1  -8   3       10.73        6.33     25.71 o 
   0  -8   3      255.31      364.68     60.31 o 
   1  -8   3       18.33       28.00     28.27 o 
   2  -8   3      266.40      256.72     55.46 o 
   3  -8   3        0.99        3.77     29.75 o 
  -5  -7   3       83.26      134.27     30.69 o 
  -4  -7   3       32.45       40.04     19.96 o 
  -3  -7   3      176.78      213.36     33.79 o 
  -2  -7   3       33.35       57.82     21.55 o 
  -1  -7   3      582.99      597.71     61.25 o 
   0  -7   3       15.10       15.08     20.73 o 
   1  -7   3      711.50      695.44     66.23 o 
   2  -7   3        4.68        6.73     20.87 o 
   3  -7   3      469.66      450.03     64.62 o 
   4  -7   3       17.01       10.77     28.40 o 
  -6  -6   3      130.79      154.81     51.15 o 
  -5  -6   3       40.03       72.21     23.16 o 
  -4  -6   3      279.24      331.24     38.35 o 
  -3  -6   3        6.44        9.63     15.08 o 
  -2  -6   3      599.19      645.35     41.70 o 
  -1  -6   3      106.52      110.54     23.12 o 
   0  -6   3     1032.97     1088.11     49.32 o 
   1  -6   3      145.78      139.60     37.96 o 
   2  -6   3      532.35      579.26     58.83 o 
   3  -6   3        0.40       10.63     24.50 o 
   4  -6   3      531.54      488.66     59.91 o 
   5  -6   3      145.31      165.58     46.98 o 
  -5  -5   3      636.86      711.43     48.18 o 
  -4  -5   3       40.77       33.90     18.08 o 
  -3  -5   3     1823.75     1969.05     88.44 o 
  -2  -5   3       32.00       25.75     14.17 o 
  -1  -5   3     2117.11     1843.65    152.59 o 
   0  -5   3       70.41       75.05     18.32 o 
   1  -5   3     1221.25     1151.88     47.79 o 
   2  -5   3      243.42      201.79     38.23 o 
   3  -5   3      884.43      907.19     69.33 o 
   4  -5   3       38.08       40.92     25.17 o 
   5  -5   3      614.23      608.88     65.83 o 
   6  -5   3       27.51       53.04     33.52 o 
  -7  -4   3        3.43       23.02     13.46 o 
  -6  -4   3      216.47      131.12     40.39 o 
  -5  -4   3        0.17        0.67     18.31 o 
  -4  -4   3     1054.99     1180.48     54.76 o 
  -3  -4   3       25.83       20.02     12.80 o 
  -2  -4   3     1263.45     1386.19    134.42 o 
  -1  -4   3      119.04      154.56     20.42 o 
   0  -4   3     1611.03     1459.71     48.03 o 
   1  -4   3      572.43      507.45     28.90 o 
   2  -4   3     1437.67     1393.77    105.47 o 
   3  -4   3      610.33      608.21     53.17 o 
   4  -4   3      649.97      706.21     61.12 o 
   5  -4   3      259.80      262.37     46.44 o 
   6  -4   3      296.77      312.31     53.98 o 
   7  -4   3       74.56       81.58     37.02 o 
  -7  -3   3      142.74      154.95     39.85 o 
  -6  -3   3       27.85       17.63     24.10 o 
  -5  -3   3      477.11      377.60     54.25 o 
  -4  -3   3       49.68       43.51     16.49 o 
  -3  -3   3     2304.59     2231.71    353.84 o 
  -2  -3   3      178.01      183.81     21.16 o 
  -1  -3   3     3852.04     4065.97    291.25 o 
   0  -3   3      590.95      566.75     45.70 o 
   1  -3   3     3901.25     3803.71    374.24 o 
   2  -3   3     1162.92     1232.75     68.25 o 
   3  -3   3     2347.41     2547.81     61.39 o 
   4  -3   3      386.76      428.86     28.43 o 
   5  -3   3      875.70      904.63     69.46 o 
   6  -3   3      126.49      141.75     39.44 o 
   7  -3   3       98.04       96.12     38.90 o 
  -7  -2   3       18.96       16.69     19.52 o 
  -5  -2   3      232.30      262.64     46.31 o 
  -4  -2   3     1063.53      908.54     64.35 o 
  -3  -2   3       32.32       16.24     10.29 o 
  -2  -2   3     2659.59     2593.28    137.39 o 
  -1  -2   3      115.26       99.32     14.12 o 
   0  -2   3     1857.78     1604.98     90.60 o 
   1  -2   3      788.09      729.83     84.74 o 
   2  -2   3     2853.82     3074.47     60.05 o 
   3  -2   3     1635.03     1723.32     48.36 o 
   4  -2   3      529.91      523.95     30.33 o 
   5  -2   3      761.83      744.70     58.36 o 
   6  -2   3      152.40      172.72     40.12 o 
   7  -2   3      348.55      378.01     58.56 o 
   8  -2   3      108.89      118.33     43.35 o 
  -7  -1   3      359.19      383.39     56.27 o 
  -5  -1   3     1168.16     1116.66     74.31 o 
  -4  -1   3       24.11       22.62     16.02 o 
  -3  -1   3     1084.29     1009.49    186.85 o 
  -2  -1   3      104.06       99.67     10.24 o 
  -1  -1   3     1915.04     1952.29    110.98 o 
   0  -1   3     3270.92     3279.98     67.91 o 
   1  -1   3     2690.29     2659.91     75.52 o 
   2  -1   3     1525.16     1559.62     39.74 o 
   3  -1   3     2455.97     2576.39     56.35 o 
   4  -1   3     2030.12     2161.14     57.24 o 
   5  -1   3      364.38      357.54     27.28 o 
   6  -1   3      918.80      893.62     45.87 o 
   7  -1   3       24.04       47.39     17.70 o 
   8  -1   3      337.83      331.16     60.17 o 
  -7   0   3        0.86        0.00     14.67 o 
  -6   0   3      981.08      944.89     72.16 o 
  -5   0   3       60.94       75.52     28.27 o 
  -4   0   3     1781.41     1581.09     77.14 o 
  -3   0   3      284.50      236.39     28.81 o 
  -2   0   3     3498.66     3275.64    542.92 o 
  -1   0   3      418.15      402.19     24.82 o 
   0   0   3     6137.54     6395.16    229.51 o 
   1   0   3     1499.23     1568.53     31.65 o 
   2   0   3     2534.11     2869.13     49.98 o 
   3   0   3     1555.37     1713.13     44.07 o 
   4   0   3     1013.33     1034.14     54.12 o 
   5   0   3     1240.34     1176.83     63.94 o 
   6   0   3       39.38       60.58     22.75 o 
   7   0   3      524.16      486.65     50.75 o 
   8   0   3        8.57       28.82     17.31 o 
  -7   1   3      243.67      249.85     46.44 o 
  -6   1   3        4.45        5.52     18.58 o 
  -5   1   3     1026.57      820.90     60.98 o 
  -4   1   3      490.87      422.97     40.25 o 
  -3   1   3      958.50      823.19     48.06 o 
  -2   1   3     2392.56     2313.40    459.32 o 
  -1   1   3     1624.65     1532.24    234.37 o 
   0   1   3     4493.48     4749.94    180.25 o 
   1   1   3     3400.90     3691.80     70.60 o 
   2   1   3      481.38      397.53     28.54 o 
   3   1   3     1386.30     1423.32     57.75 o 
   4   1   3      801.78      845.67     49.40 o 
   5   1   3      114.38      101.77     25.71 o 
   6   1   3     1812.56     1780.06     86.69 o 
   7   1   3        8.08        6.33     16.83 o 
   8   1   3      609.21      596.09     61.52 o 
   9   1   3        0.52       23.96     21.00 o 
  -7   2   3       42.08       44.29     28.00 o 
  -5   2   3      188.95      207.72     35.27 o 
  -4   2   3     1352.23     1357.36     65.83 o 
  -3   2   3     2446.06     2386.78     76.60 o 
  -2   2   3     3151.53     2762.23     73.50 o 
  -1   2   3     4503.76     4504.54    376.71 o 
   0   2   3     4669.99     4364.81    368.21 o 
   1   2   3     6141.55     6525.14    106.34 o 
   2   2   3      277.91      302.95     19.45 o 
   3   2   3     4242.29     4333.09    102.31 o 
   4   2   3      120.77      152.93     25.85 o 
   5   2   3     1647.26     1658.63     77.67 o 
   6   2   3       11.67        2.69     12.25 o 
   7   2   3      230.77      256.18     43.75 o 
   8   2   3        2.62        3.50     15.35 o 
   9   2   3       40.49       80.91     29.89 o 
  -7   3   3      172.03      211.62     46.04 o 
  -6   3   3        1.57       23.02     22.21 o 
  -5   3   3      343.79      345.03     42.81 o 
  -4   3   3      140.11      152.18     19.80 o 
  -3   3   3     1020.58     1078.11     69.87 o 
  -2   3   3     1042.90      971.22    120.48 o 
  -1   3   3      371.05      333.21     25.25 o 
   0   3   3     1300.09     1214.46     93.08 o 
   1   3   3      213.30      198.33     11.02 o 
   2   3   3     6039.31     6265.13    127.71 o 
   3   3   3       20.92       32.17     13.46 o 
   4   3   3     3432.07     3301.24    101.37 o 
   5   3   3        1.07        0.94     10.90 o 
   6   3   3     1494.13     1457.78     81.85 o 
   7   3   3       22.69       18.17     18.04 o 
   8   3   3      288.03      304.91     52.10 o 
   9   3   3        4.35        0.00     10.90 o 
  -7   4   3       65.18      111.46     34.33 o 
  -6   4   3      163.90      177.70     42.81 o 
  -5   4   3      163.21      188.47     39.98 o 
  -4   4   3      583.65      491.09     47.39 o 
  -3   4   3      434.53      471.03     42.40 o 
  -2   4   3     1568.25     1580.95     69.53 o 
  -1   4   3     1848.59     1594.28    131.79 o 
   0   4   3     1220.94     1148.88     53.65 o 
   1   4   3     3365.36     3434.13     45.14 o 
   2   4   3      478.87      501.19     19.12 o 
   3   4   3     3859.63     4128.15     78.96 o 
   4   4   3        2.32        2.42     11.31 o 
   5   4   3     1428.92     1387.24     74.71 o 
   6   4   3        0.64        0.00     11.71 o 
   7   4   3      388.62      382.05     54.25 o 
   8   4   3       74.38       70.54     28.94 o 
   9   4   3       82.68       64.35     23.83 o 
  -6   5   3      292.18      318.78     54.66 o 
  -5   5   3       80.45      101.37     33.92 o 
  -3   5   3      188.59      265.87     37.69 o 
  -2   5   3     1906.92     1981.72     79.42 o 
  -1   5   3      333.00      277.21     17.16 o 
   0   5   3     1419.22     1235.15     27.69 o 
   1   5   3       88.55       82.87     10.34 o 
   2   5   3     2085.22     1982.12     69.52 o 
   3   5   3       36.80       64.55     10.80 o 
   4   5   3     2220.01     2301.46    124.93 o 
   5   5   3       30.15       55.33     22.62 o 
   6   5   3      533.55      530.67     53.04 o 
   7   5   3       78.01       76.73     30.29 o 
   8   5   3      225.67      218.35     47.39 o 
  -6   6   3      142.46      176.62     42.40 o 
  -5   6   3      355.29      366.16     55.60 o 
  -4   6   3      433.14      393.35     48.87 o 
  -3   6   3      518.73      492.70     48.87 o 
  -2   6   3      340.50      362.53     40.39 o 
  -1   6   3     1411.42     1367.18     68.52 o 
   0   6   3       27.19       37.50     12.28 o 
   1   6   3     3287.68     3341.52    151.92 o 
   2   6   3        5.84       12.08      7.75 o 
   3   6   3     2832.59     2823.60     75.55 o 
   4   6   3        0.78        0.00      8.83 o 
   5   6   3     1514.29     1563.19     84.41 o 
   6   6   3       19.53       18.17     18.98 o 
   7   6   3      611.24      571.99     61.25 o 
   8   6   3       28.73       41.87     30.56 o 
  -5   7   3       86.05      127.48     37.83 o 
  -4   7   3      844.62      893.06     74.58 o 
  -3   7   3       16.34       15.21     20.87 o 
  -2   7   3     1538.58     1476.90     81.98 o 
  -1   7   3       51.66       40.12     23.02 o 
   0   7   3     2548.96     2382.27     67.15 o 
   1   7   3       61.99       89.25     18.36 o 
   2   7   3     1494.56     1506.02     62.75 o 
   3   7   3       27.66       26.61     10.41 o 
   4   7   3      854.68      835.81     64.55 o 
   5   7   3       17.07       23.68     13.45 o 
   6   7   3      233.35      236.68     37.63 o 
   7   7   3       41.95       55.73     28.40 o 
   8   7   3      109.25       85.21     38.64 o 
  -5   8   3       75.94       80.50     30.29 o 
  -4   8   3        5.55       11.71     19.39 o 
  -3   8   3      548.05      565.67     61.12 o 
  -2   8   3      134.67      102.98     33.65 o 
  -1   8   3     1368.21     1244.95     78.48 o 
   0   8   3      295.79      260.41     29.19 o 
   1   8   3     2362.78     2401.06    145.19 o 
   2   8   3      291.01      301.31     28.75 o 
   3   8   3     1147.40     1116.62     48.22 o 
   4   8   3       26.78       41.36     15.37 o 
   5   8   3      495.71      535.78     56.54 o 
   6   8   3       63.53       67.88     20.98 o 
   7   8   3      226.31      286.33     54.79 o 
  -4   9   3      112.23      165.58     39.17 o 
  -3   9   3        0.44        0.00     18.17 o 
  -2   9   3      355.86      336.01     54.66 o 
  -1   9   3        2.27        0.00     14.29 o 
   0   9   3      619.67      649.52     43.84 o 
   1   9   3        9.65       14.72     16.17 o 
   2   9   3      460.75      449.76     51.02 o 
   3   9   3      412.19      422.84     51.15 o 
   4   9   3      142.37      207.72     44.29 o 
   5   9   3      486.30      503.61     57.21 o 
   6   9   3      148.63      174.87     29.55 o 
   7   9   3      125.77      130.46     26.62 o 
  -2  10   3        0.24       10.90     18.85 o 
  -1  10   3      168.01      230.91     54.92 o 
   0  10   3        1.74        0.00     18.44 o 
   1  10   3      157.43      185.37     44.29 o 
   2  10   3       22.62       30.42     23.83 o 
   3  10   3      276.37      289.16     50.75 o 
   4  10   3       27.27       53.98     24.64 o 
   5  10   3      169.78      251.20     50.21 o 
   6  10   3        9.81       39.99     20.39 o 
  -1  11   3       17.47       31.23     20.46 o 
   0  11   3      132.22      180.66     40.39 o 
   1  11   3       19.82       65.69     27.73 o 
   2  11   3      159.19      185.91     42.67 o 
   3  11   3       45.16       91.41     29.21 o 
   4  11   3       64.09       77.94     24.10 o 
  -2  -8   4       46.86       86.96     42.54 o 
  -1  -8   4      168.84      259.95     57.62 o 
   0  -8   4       27.17       25.58     33.92 o 
   1  -8   4      113.07      163.56     50.75 o 
   2  -8   4       63.50       52.50     38.77 o 
  -4  -7   4      175.83      217.81     36.57 o 
  -3  -7   4       33.99       48.69     21.71 o 
  -2  -7   4      223.43      257.46     36.28 o 
  -1  -7   4       80.57       86.56     36.62 o 
   0  -7   4      249.55      281.08     53.31 o 
   1  -7   4      130.91      168.00     46.44 o 
   2  -7   4      213.49      196.27     49.14 o 
   3  -7   4      137.93      155.62     47.52 o 
   4  -7   4       40.26       42.81     36.48 o 
  -5  -6   4       69.22       84.49     31.50 o 
  -4  -6   4      118.50      136.77     29.51 o 
  -3  -6   4      348.76      421.62     42.19 o 
  -2  -6   4      340.18      375.20     39.11 o 
  -1  -6   4      330.03      348.82     35.77 o 
   0  -6   4      226.08      264.29     30.94 o 
   1  -6   4       68.63       79.02     32.98 o 
   2  -6   4      256.45      249.72     47.92 o 
   3  -6   4       15.14       48.73     31.37 o 
   4  -6   4      239.83      186.58     46.98 o 
   5  -6   4       39.30       32.98     32.44 o 
  -5  -5   4        0.98       10.23     15.16 o 
  -4  -5   4      108.04      149.15     28.39 o 
  -3  -5   4        2.91        0.00     13.41 o 
  -2  -5   4      173.56      169.92     26.94 o 
  -1  -5   4      214.74      207.80     27.60 o 
   0  -5   4       21.49       29.77     16.48 o 
   1  -5   4     1219.86     1227.47     51.25 o 
   2  -5   4       88.98       74.17     29.48 o 
   3  -5   4     1366.18     1231.08     82.52 o 
   4  -5   4       11.15       11.31     21.94 o 
   5  -5   4      365.00      395.64     60.58 o 
   6  -5   4       11.39        4.31     31.10 o 
  -6  -4   4       26.19       26.12     30.69 o 
  -5  -4   4      420.85      443.43     62.06 o 
  -4  -4   4       51.21       77.34     22.43 o 
  -3  -4   4      528.82      607.98     39.98 o 
  -2  -4   4       65.30       95.93     21.04 o 
  -1  -4   4      668.36      614.07     35.98 o 
   0  -4   4      386.84      360.72     28.32 o 
   1  -4   4      460.14      464.99     30.92 o 
   2  -4   4      182.32      166.29     30.09 o 
   3  -4   4      193.81      203.68     38.77 o 
   4  -4   4      355.32      366.70     51.02 o 
   5  -4   4        3.89        8.62     23.42 o 
   6  -4   4      227.04      248.51     51.83 o 
   7  -4   4       28.87        7.27     29.35 o 
  -6  -3   4      151.10      183.62     48.73 o 
  -5  -3   4      136.43      117.12     37.69 o 
  -4  -3   4      147.04      208.37     40.72 o 
  -3  -3   4      533.97      583.42     43.82 o 
  -2  -3   4      267.41      303.74     42.40 o 
  -1  -3   4     1030.20     1010.16    120.95 o 
   0  -3   4      717.00      661.14     33.09 o 
   1  -3   4     1783.00     1678.34     51.49 o 
   2  -3   4      300.95      322.60     29.08 o 
   3  -3   4     1170.19     1170.18     45.46 o 
   4  -3   4      117.55      109.24     20.56 o 
   5  -3   4      634.60      590.17     58.42 o 
   6  -3   4        8.51        6.87     22.89 o 
   7  -3   4      269.41      271.66     55.73 o 
  -7  -2   4      151.93      139.06     37.15 o 
  -6  -2   4      166.41      186.45     47.25 o 
  -5  -2   4      641.42      573.74     59.50 o 
  -4  -2   4      869.51      729.63     62.87 o 
  -3  -2   4      595.53      598.96    105.27 o 
  -2  -2   4     1584.05     1670.17    232.35 o 
  -1  -2   4       70.46       65.64     13.78 o 
   0  -2   4     2439.81     2374.56     55.37 o 
   1  -2   4       19.90       22.51     10.28 o 
   2  -2   4     2008.33     2066.19     53.39 o 
   3  -2   4        0.88        2.43      8.84 o 
   4  -2   4     1215.38     1278.82     48.04 o 
   5  -2   4       55.33       52.66     17.51 o 
   6  -2   4      939.84     1024.04     77.14 o 
   7  -2   4       65.87       53.31     29.75 o 
   8  -2   4      134.05      145.52     47.92 o 
  -7  -1   4      128.25      115.91     34.73 o 
  -6  -1   4      203.62      235.58     49.81 o 
  -5  -1   4      155.14      165.98     40.39 o 
  -4  -1   4      364.64      263.18     42.94 o 
  -3  -1   4     1462.72     1217.22     69.46 o 
  -2  -1   4      272.93      308.96     20.79 o 
  -1  -1   4     4654.66     5039.56    232.04 o 
   0  -1   4     1034.99     1136.54     51.09 o 
   1  -1   4     4845.41     4582.93    455.48 o 
   2  -1   4      149.73      162.49     16.88 o 
   3  -1   4     2303.90     2327.27     56.73 o 
   4  -1   4        1.63        2.37      9.12 o 
   5  -1   4     1112.12     1111.12     47.80 o 
   6  -1   4        1.64        1.08     11.06 o 
   7  -1   4      502.91      490.93     39.44 o 
   8  -1   4       19.28       29.35     32.04 o 
  -7   0   4       37.13       46.98     23.56 o 
  -6   0   4      192.08      193.58     45.64 o 
  -5   0   4        1.53        0.00     18.44 o 
  -4   0   4     1393.18     1368.41    250.05 o 
  -3   0   4       49.44       65.05     19.39 o 
  -2   0   4     5802.98     6087.47   1106.76 o 
  -1   0   4        3.60        4.63      5.34 o 
   0   0   4     6218.43     6884.89    192.51 o 
   1   0   4       78.08       64.48      9.92 o 
   2   0   4     7446.69     8480.86    220.57 o 
   3   0   4      371.96      436.21     24.68 o 
   4   0   4     3664.40     3781.02     76.62 o 
   5   0   4      260.74      219.43     24.27 o 
   6   0   4     1181.24     1201.91     52.73 o 
   7   0   4       82.26       77.16     21.17 o 
   8   0   4      268.19      243.27     34.85 o 
  -7   1   4      134.56      164.23     39.58 o 
  -5   1   4      587.51      544.26     53.85 o 
  -4   1   4       31.50       21.81     18.58 o 
  -3   1   4     1554.08     1583.46    252.75 o 
  -2   1   4      170.60      186.58     34.06 o 
  -1   1   4     5183.49     5354.13    559.61 o 
   0   1   4       97.82      118.26     13.70 o 
   1   1   4     3575.55     3591.40     39.18 o 
   2   1   4      793.82      813.15     26.44 o 
   3   1   4     2455.43     2471.19     81.44 o 
   4   1   4     2051.80     2176.10     82.79 o 
   5   1   4     1435.61     1371.63     71.89 o 
   6   1   4      383.22      398.60     44.02 o 
   7   1   4      555.58      492.43     52.64 o 
   8   1   4       92.11       99.62     33.79 o 
   9   1   4       69.02       98.14     32.31 o 
  -7   2   4       46.24       43.21     27.60 o 
  -5   2   4       37.00       38.64     23.83 o 
  -4   2   4     1214.06     1201.47     67.58 o 
  -3   2   4       71.13       86.96     23.02 o 
  -2   2   4     1740.19     1488.98    247.97 o 
  -1   2   4      321.19      344.14     31.91 o 
   0   2   4     2777.03     2804.51    114.96 o 
   1   2   4      372.05      370.51     20.90 o 
   2   2   4     7092.68     7412.19     94.28 o 
   3   2   4      628.34      702.03     43.35 o 
   4   2   4     8226.14     8715.46    170.02 o 
   5   2   4      422.49      370.33     39.44 o 
   6   2   4     1099.94     1030.64     68.79 o 
   7   2   4      237.88      220.10     42.27 o 
   8   2   4      129.35      128.56     36.89 o 
   9   2   4      164.95      204.08     44.83 o 
  -7   3   4      204.52      202.33     43.48 o 
  -6   3   4        0.47        0.00     21.54 o 
  -5   3   4     1211.31     1205.37     75.52 o 
  -4   3   4        0.08        6.17     11.54 o 
  -3   3   4     2613.29     2566.68     71.15 o 
  -2   3   4       15.11       29.29      8.28 o 
  -1   3   4     4178.07     4013.06    314.61 o 
   0   3   4      301.52      251.10     28.93 o 
   1   3   4     5432.82     5931.61    239.62 o 
   2   3   4       12.82       19.98      8.09 o 
   3   3   4     2043.89     2033.27     73.91 o 
   4   3   4        6.88       11.71     12.92 o 
   5   3   4      734.65      777.96     56.54 o 
   6   3   4      303.97      322.95     44.96 o 
   7   3   4      305.57      308.41     48.06 o 
   8   3   4      215.21      168.54     41.06 o 
   9   3   4      129.93      135.02     35.00 o 
  -6   4   4      426.32      426.20     58.83 o 
  -5   4   4        1.02        8.75     21.94 o 
  -4   4   4     1463.96     1652.17     83.06 o 
  -3   4   4      346.67      457.97     43.62 o 
  -2   4   4     2420.45     2392.09    216.40 o 
  -1   4   4     1014.97     1012.90     40.26 o 
   0   4   4     5158.54     4864.06    374.75 o 
   1   4   4     1670.31     1700.59     32.62 o 
   2   4   4     4891.78     5686.56     65.91 o 
   3   4   4      980.97     1075.64     30.57 o 
   4   4   4     3103.21     3045.47    101.37 o 
   5   4   4      496.26      381.78     40.92 o 
   6   4   4      776.88      700.82     59.23 o 
   7   4   4      221.90      236.12     45.10 o 
   8   4   4      123.28      132.87     37.56 o 
   9   4   4       73.93      110.39     31.77 o 
  -6   5   4        2.04       11.44     21.94 o 
  -5   5   4      402.47      555.44     59.23 o 
  -4   5   4        3.66        6.60     20.19 o 
  -3   5   4     1928.32     2127.24     89.25 o 
  -2   5   4      210.74      257.39     33.39 o 
  -1   5   4     2384.86     2224.16     40.37 o 
   0   5   4     1195.29     1112.74     29.95 o 
   1   5   4     2539.84     2370.57     51.83 o 
   2   5   4     2676.34     2776.76     52.45 o 
   3   5   4      808.76      844.28     28.48 o 
   4   5   4     1047.17     1161.90     45.05 o 
   5   5   4      324.21      287.14     41.19 o 
   6   5   4      965.25      937.62     69.46 o 
   7   5   4      171.98      186.18     43.08 o 
   8   5   4      339.19      325.10     54.39 o 
  -6   6   4      195.95      237.06     47.12 o 
  -5   6   4        0.54        0.00     21.40 o 
  -4   6   4      220.98      232.76     43.35 o 
  -3   6   4        8.86       17.10     19.79 o 
  -2   6   4      502.20      587.21     49.67 o 
  -1   6   4      446.70      374.72     27.73 o 
   0   6   4     1634.56     1589.76     50.22 o 
   1   6   4      459.99      446.52     20.91 o 
   2   6   4     2224.76     2289.11     45.89 o 
   3   6   4      743.73      737.64     28.37 o 
   4   6   4      281.30      299.47     20.38 o 
   5   6   4      518.08      472.91     33.27 o 
   6   6   4       99.41      101.37     32.04 o 
   7   6   4      189.64      184.97     42.94 o 
   8   6   4        6.08        6.46     23.02 o 
  -5   7   4       79.30       65.56     32.17 o 
  -4   7   4       91.69       91.68     33.65 o 
  -3   7   4      386.89      411.66     49.00 o 
  -2   7   4      539.10      490.95     48.73 o 
  -1   7   4     1027.51      880.39     44.02 o 
   0   7   4      751.90      636.51     36.78 o 
   1   7   4      522.62      482.41     31.63 o 
   2   7   4      843.34      796.81     29.60 o 
   3   7   4      220.34      248.77     20.30 o 
   4   7   4     1237.56     1297.95     54.93 o 
   5   7   4       45.99       31.86     14.64 o 
   6   7   4      563.65      519.09     55.87 o 
   7   7   4        5.60        6.19     20.73 o 
   8   7   4      188.91      200.72     51.56 o 
  -4   8   4      163.11      170.83     43.08 o 
  -3   8   4        0.53        7.27     22.75 o 
  -2   8   4      248.06      262.91     45.64 o 
  -1   8   4        1.38        8.30     14.00 o 
   0   8   4      163.84      172.37     25.92 o 
   1   8   4       50.35       48.84     18.17 o 
   2   8   4       34.58       50.01     15.93 o 
   3   8   4      273.81      292.65     22.92 o 
   4   8   4        9.98        7.75     12.08 o 
   5   8   4      497.84      498.15     45.30 o 
   6   8   4       32.81       41.99     18.57 o 
   7   8   4      219.28      247.70     51.83 o 
  -3   9   4      290.06      371.82     57.48 o 
  -2   9   4      104.82      107.70     27.47 o 
  -1   9   4      467.92      488.91     49.94 o 
   0   9   4      100.09      126.66     25.65 o 
   1   9   4      235.16      264.01     31.45 o 
   2   9   4       75.45       87.04     22.50 o 
   3   9   4      227.15      268.97     45.23 o 
   4   9   4      197.77      214.72     43.21 o 
   5   9   4      240.60      262.64     34.33 o 
   6   9   4       69.93      119.20     25.54 o 
   7   9   4       21.18       18.98     30.96 o 
  -2  10   4       65.08       81.46     25.49 o 
  -1  10   4      235.28      264.00     37.47 o 
   0  10   4       44.91       55.16     22.46 o 
   1  10   4      597.06      646.34     46.21 o 
   2  10   4        7.58       21.54     23.56 o 
   3  10   4      315.43      340.32     53.58 o 
   4  10   4       22.16       35.94     22.48 o 
   5  10   4       56.17       94.10     30.15 o 
   6  10   4        0.52        5.47     12.61 o 
  -1  11   4       19.96       50.37     22.38 o 
   0  11   4      130.44      203.68     45.10 o 
   1  11   4       22.24       37.29     24.10 o 
   2  11   4      221.29      277.04     51.42 o 
   3  11   4        0.04        0.00     14.81 o 
   4  11   4      169.79      150.64     36.48 o 
  -2  -7   5       64.73      106.77     27.46 o 
  -1  -7   5        0.49        6.06     29.35 o 
   0  -7   5      228.52      233.02     53.71 o 
   1  -7   5        1.11       13.73     30.42 o 
   2  -7   5      202.17      226.02     55.46 o 
   3  -7   5        0.04        0.00     33.25 o 
  -4  -6   5       25.20       25.63     17.37 o 
  -3  -6   5      128.24      180.03     31.89 o 
  -2  -6   5       12.90       27.59     19.05 o 
  -1  -6   5      174.06      245.25     34.18 o 
   0  -6   5        1.43        0.00     14.71 o 
   1  -6   5      372.26      429.03     59.91 o 
   2  -6   5       63.39       66.50     36.62 o 
   3  -6   5      319.81      373.84     60.04 o 
   4  -6   5       32.89       28.94     31.64 o 
  -5  -5   5       38.08       79.69     25.31 o 
  -4  -5   5      254.44      314.37     39.63 o 
  -3  -5   5       19.33       27.90     18.43 o 
  -2  -5   5      416.07      491.73     40.09 o 
  -1  -5   5        0.29       11.88     15.41 o 
   0  -5   5      637.82      663.51     42.60 o 
   1  -5   5       68.52       93.31     22.51 o 
   2  -5   5      677.52      662.32     62.87 o 
   3  -5   5       84.30       83.33     33.52 o 
   4  -5   5      207.69      186.85     46.04 o 
   5  -5   5        0.40        6.46     26.12 o 
  -5  -4   5      262.34      327.80     57.48 o 
  -4  -4   5       17.13       23.54     17.80 o 
  -3  -4   5     1014.53     1176.09    124.79 o 
  -2  -4   5      175.45      159.15     33.72 o 
  -1  -4   5     2160.09     2146.01     68.95 o 
   0  -4   5      167.29      173.73     25.22 o 
   1  -4   5     1875.56     1663.60     59.30 o 
   2  -4   5      199.74      207.31     31.03 o 
   3  -4   5      864.70      874.08     67.58 o 
   4  -4   5      216.12      226.83     44.56 o 
   5  -4   5      481.51      488.40     63.27 o 
   6  -4   5       19.50       18.71     29.48 o 
  -6  -3   5      122.28      100.43     42.27 o 
  -5  -3   5        0.14        9.96     24.10 o 
  -4  -3   5      405.97      390.93     57.48 o 
  -3  -3   5       18.54       13.76     15.25 o 
  -2  -3   5     1273.20     1338.55    216.87 o 
  -1  -3   5      182.93      200.15     24.47 o 
   0  -3   5     1013.96     1025.90     43.91 o 
   1  -3   5      457.27      433.93     51.22 o 
   2  -3   5      962.98      948.37     99.82 o 
   3  -3   5      852.95      770.76     56.00 o 
   4  -3   5      628.94      658.50     39.50 o 
   5  -3   5      621.93      599.59     61.12 o 
   6  -3   5      237.88      227.91     48.73 o 
   7  -3   5      214.64      221.58     54.12 o 
  -6  -2   5        0.59        0.94     25.44 o 
  -5  -2   5      314.29      258.06     52.37 o 
  -4  -2   5        0.18        0.00     16.42 o 
  -3  -2   5      748.28      753.02    116.51 o 
  -2  -2   5        2.78        0.00      9.36 o 
  -1  -2   5     2341.10     2430.87    147.34 o 
   0  -2   5      492.37      473.06     28.65 o 
   1  -2   5     2397.14     2337.67    129.57 o 
   2  -2   5      759.66      706.57     83.33 o 
   3  -2   5     1377.99     1421.43     50.50 o 
   4  -2   5      852.14      783.43     74.98 o 
   5  -2   5      554.09      543.32     36.69 o 
   6  -2   5      269.92      296.70     50.75 o 
   7  -2   5      139.85      133.41     42.40 o 
  -6  -1   5      160.08      152.12     44.96 o 
  -5  -1   5      116.00       81.31     33.79 o 
  -4  -1   5      469.99      470.89     53.04 o 
  -3  -1   5      666.90      588.42     54.52 o 
  -2  -1   5     1170.84     1141.35    290.57 o 
  -1  -1   5      289.09      282.35     17.84 o 
   0  -1   5     1840.40     1738.61    124.05 o 
   1  -1   5      481.69      466.94     41.87 o 
   2  -1   5      954.81      900.71     45.84 o 
   3  -1   5     1033.85     1033.03     40.74 o 
   4  -1   5      843.28      927.04     41.83 o 
   5  -1   5      910.29      868.40     43.98 o 
   6  -1   5       68.77       52.79     18.61 o 
   7  -1   5      291.41      305.04     35.80 o 
   8  -1   5       11.65       12.79     28.81 o 
  -6   0   5        3.71        0.00     21.40 o 
  -5   0   5      662.18      607.26     62.06 o 
  -4   0   5       13.68       11.04     19.39 o 
  -3   0   5     1531.09     1719.88    327.53 o 
  -2   0   5       21.78       20.46     11.10 o 
  -1   0   5      765.06      745.80     63.42 o 
   0   0   5      517.37      496.31     25.00 o 
   1   0   5      624.80      520.57     28.47 o 
   2   0   5     2301.66     2355.95     67.44 o 
   3   0   5      641.60      659.25     31.34 o 
   4   0   5     1091.32     1166.89     59.64 o 
   5   0   5      376.31      335.66     49.47 o 
   6   0   5      932.78      924.68     47.67 o 
   7   0   5       15.59       21.90     15.81 o 
   8   0   5      322.12      316.25     38.32 o 
  -6   1   5      402.79      377.87     58.83 o 
  -5   1   5       45.37       49.67     27.73 o 
  -4   1   5     1211.72     1261.39    155.42 o 
  -3   1   5      326.66      338.05     62.80 o 
  -2   1   5     1569.02     1555.19    298.52 o 
  -1   1   5      806.65      741.21    132.06 o 
   0   1   5     2274.37     2293.09    142.29 o 
   1   1   5      924.51      837.33     39.19 o 
   2   1   5     1974.81     1994.88     43.13 o 
   3   1   5     1046.84      982.19     36.21 o 
   4   1   5      545.16      630.68     32.29 o 
   5   1   5      601.19      473.05     45.37 o 
   6   1   5      106.37       86.69     27.87 o 
   7   1   5      291.60      313.12     49.00 o 
   8   1   5        3.81        1.97     14.56 o 
  -5   2   5      380.15      426.83     35.40 o 
  -4   2   5       38.38       46.57     17.77 o 
  -3   2   5     1066.70     1035.89    147.21 o 
  -2   2   5      931.44      875.75    211.89 o 
  -1   2   5      481.71      446.99     22.74 o 
   0   2   5     2716.28     2993.35    146.73 o 
   1   2   5      707.19      700.09     30.93 o 
   2   2   5     3302.52     3474.58    138.72 o 
   3   2   5     1063.90     1009.77     56.54 o 
   4   2   5      553.21      515.99     44.29 o 
   5   2   5      327.12      323.62     38.23 o 
   6   2   5      374.31      404.80     46.31 o 
   7   2   5       16.91       14.67     19.79 o 
   8   2   5      421.63      454.74     60.44 o 
   9   2   5        1.35        6.60     14.27 o 
  -4   3   5      511.08      552.73     29.47 o 
  -3   3   5      483.39      475.85     29.70 o 
  -2   3   5     1328.61     1483.05    135.27 o 
  -1   3   5     3300.21     3397.15    241.20 o 
   0   3   5     1771.42     1949.17     73.91 o 
   1   3   5     3841.88     3880.99    107.43 o 
   2   3   5     1014.55      975.36     37.02 o 
   3   3   5     3332.11     3415.51     72.53 o 
   4   3   5      341.07      350.14     37.15 o 
   5   3   5     2022.31     1987.37     90.87 o 
   6   3   5      140.37      122.10     32.58 o 
   7   3   5      729.02      686.28     63.27 o 
   8   3   5        2.10        8.75     15.75 o 
   9   3   5       80.37      137.04     35.67 o 
  -4   4   5       73.77      147.41     35.14 o 
  -3   4   5      319.18      342.37     22.35 o 
  -2   4   5      445.05      452.39     29.97 o 
  -1   4   5      624.66      547.32     39.32 o 
   0   4   5     1280.01     1057.51     65.50 o 
   1   4   5       67.87       50.21      8.46 o 
   2   4   5     1308.97     1324.01     37.81 o 
   3   4   5        0.26        4.70      7.26 o 
   4   4   5     2537.67     2489.63     95.18 o 
   5   4   5       47.49       44.56     21.00 o 
   6   4   5     1106.79     1083.81     74.04 o 
   7   4   5       67.92       61.52     26.79 o 
   8   4   5      415.11      413.01     59.23 o 
   9   4   5       70.85       75.39     24.23 o 
  -3   5   5      426.94      514.51     51.09 o 
  -2   5   5      392.76      443.08     37.63 o 
  -1   5   5      764.11      731.54     26.11 o 
   0   5   5      704.53      668.82     23.87 o 
   1   5   5     1540.56     1550.86     44.25 o 
   2   5   5      325.13      345.40     21.86 o 
   3   5   5     1642.58     1624.56     44.33 o 
   4   5   5       12.62       16.21     10.71 o 
   5   5   5     1156.58     1085.97     69.46 o 
   6   5   5       49.01       45.90     24.37 o 
   7   5   5      304.06      298.18     51.02 o 
   8   5   5       11.40       17.37     14.67 o 
  -3   6   5       22.16       21.74     14.58 o 
  -2   6   5     1789.74     1745.15    160.53 o 
  -1   6   5       39.45       47.01     14.45 o 
   0   6   5     2111.20     1894.95     88.35 o 
   1   6   5       25.72       32.74      9.73 o 
   2   6   5     1021.73     1115.33     33.15 o 
   3   6   5        1.36        2.20      7.73 o 
   4   6   5     1091.15     1077.52     36.99 o 
   5   6   5        7.63        3.90     13.19 o 
   6   6   5      667.83      648.73     61.39 o 
   7   6   5       51.07       35.14     24.90 o 
   8   6   5      107.86      122.10     40.52 o 
  -3   7   5      582.85      576.69     56.94 o 
  -2   7   5      213.57      228.73     28.68 o 
  -1   7   5      649.92      557.83     36.53 o 
   0   7   5       53.47       56.87     16.98 o 
   1   7   5     1234.79     1172.59     74.65 o 
   2   7   5      207.13      213.11     18.48 o 
   3   7   5     1637.66     1747.21     48.51 o 
   4   7   5       62.97       83.56     15.82 o 
   5   7   5      976.68      902.80     76.33 o 
   6   7   5       18.97       10.77     18.04 o 
   7   7   5      384.90      382.05     58.56 o 
   8   7   5       23.84       49.94     31.77 o 
  -3   8   5       41.13       55.69     21.85 o 
  -2   8   5      815.55      758.10     85.89 o 
  -1   8   5        9.11        0.00     12.44 o 
   0   8   5     1181.82     1219.71     53.46 o 
   1   8   5        1.74       16.51     14.04 o 
   2   8   5     1540.71     1492.81     56.05 o 
   3   8   5        0.75        5.80      9.84 o 
   4   8   5      633.66      690.61     40.17 o 
   5   8   5        0.57        0.00     12.02 o 
   6   8   5      257.08      296.24     49.47 o 
   7   8   5        5.24        0.00     23.15 o 
   8   8   5       40.22       44.96     36.62 o 
  -3   9   5      124.88       81.71     40.65 o 
  -2   9   5       11.67        3.06     17.00 o 
  -1   9   5      539.92      493.25     41.07 o 
   0   9   5      197.47      209.56     30.96 o 
   1   9   5      966.96      969.88     50.14 o 
   2   9   5      360.96      365.69     33.04 o 
   3   9   5     1256.99     1284.87     56.06 o 
   4   9   5      274.09      255.37     45.10 o 
   5   9   5      469.12      454.70     61.79 o 
   6   9   5       40.33       66.35     20.79 o 
   7   9   5      177.61      179.31     50.21 o 
  -2  10   5      182.61      234.44     36.36 o 
  -1  10   5        7.02        0.00     17.72 o 
   0  10   5      338.83      435.86     42.84 o 
   1  10   5       18.68        6.24     17.21 o 
   2  10   5      369.40      389.96     39.32 o 
   3  10   5       35.89       54.39     27.73 o 
   4  10   5      143.36      193.04     43.89 o 
   5  10   5      325.44      412.07     58.42 o 
   6  10   5       22.42       50.64     19.35 o 
  -1  11   5      112.22      119.83     27.83 o 
   0  11   5       17.61       37.55     20.59 o 
   1  11   5      101.43      140.41     37.69 o 
   2  11   5       14.11       15.35     19.92 o 
   3  11   5       66.23       87.37     31.50 o 
   4  11   5       25.16       46.17     21.40 o 
   5  11   5       94.71      151.85     37.02 o 
  -2  -6   6      158.28      227.50     46.04 o 
  -1  -6   6       66.78       84.54     32.31 o 
   0  -6   6      141.16      157.37     50.48 o 
   1  -6   6      102.63      157.64     47.25 o 
   2  -6   6      115.61      166.52     46.71 o 
   3  -6   6      110.31      147.00     47.52 o 
  -3  -5   6      110.38      158.98     40.52 o 
  -2  -5   6      168.08      174.33     41.19 o 
  -1  -5   6      308.30      335.87     54.79 o 
   0  -5   6      363.38      352.74     38.27 o 
   1  -5   6      160.39      209.18     31.40 o 
   2  -5   6      216.03      242.58     49.54 o 
   3  -5   6        8.18        7.13     28.94 o 
   4  -5   6      194.74      171.64     48.33 o 
   5  -5   6        0.10        0.00     30.15 o 
  -4  -4   6      119.79      124.93     35.54 o 
  -3  -4   6       32.43       36.48     22.48 o 
  -2  -4   6      129.54      109.31     37.42 o 
  -1  -4   6       23.47       38.64     26.12 o 
   0  -4   6      102.84      123.86     24.42 o 
   1  -4   6      293.26      344.63     34.55 o 
   2  -4   6        0.43        7.26     15.73 o 
   3  -4   6      841.17      746.19     67.04 o 
   4  -4   6        2.04       11.58     28.27 o 
   5  -4   6      663.37      679.96     70.54 o 
   6  -4   6        9.32        3.50     28.94 o 
  -5  -3   6       74.52       87.50     37.42 o 
  -4  -3   6      126.43      170.70     41.46 o 
  -3  -3   6      303.58      289.97     51.69 o 
  -2  -3   6      210.28      228.58     44.83 o 
  -1  -3   6      253.80      208.39     41.46 o 
   0  -3   6      230.44      272.32     29.07 o 
   1  -3   6      218.91      213.41     26.65 o 
   2  -3   6      370.80      372.62     30.55 o 
   3  -3   6      101.20      116.02     22.83 o 
   4  -3   6      101.47       90.63     22.40 o 
   5  -3   6       16.80       15.88     26.25 o 
   6  -3   6      105.27      118.60     41.19 o 
  -5  -2   6       81.25       91.54     37.02 o 
  -4  -2   6      132.21      118.73     39.58 o 
  -3  -2   6      247.73      227.91     45.90 o 
  -2  -2   6       44.58       45.77     24.37 o 
  -1  -2   6      644.62      623.01     56.27 o 
   0  -2   6       46.08       62.91     16.59 o 
   1  -2   6      950.14      914.45     41.05 o 
   2  -2   6      113.23      148.03     21.91 o 
   3  -2   6     1053.78     1053.89     46.78 o 
   4  -2   6       21.69       20.54     14.45 o 
   5  -2   6      463.44      535.76     39.04 o 
   6  -2   6        6.53        5.38     23.02 o 
   7  -2   6      166.59      198.97     50.75 o 
  -6  -1   6       46.75       65.42     38.37 o 
  -5  -1   6      176.60      173.39     46.85 o 
  -4  -1   6      376.62      365.76     56.54 o 
  -3  -1   6      572.15      486.91     54.39 o 
  -2  -1   6     1248.49     1084.89     73.50 o 
  -1  -1   6      235.17      204.22     36.62 o 
   0  -1   6     1502.44     1276.59     72.96 o 
   1  -1   6        3.75        0.46     10.23 o 
   2  -1   6     1490.42     1469.74     78.48 o 
   3  -1   6       35.35       33.47     13.64 o 
   4  -1   6      861.21      871.24     42.98 o 
   5  -1   6       68.65       53.75     17.52 o 
   6  -1   6      420.44      450.69     48.93 o 
   7  -1   6       76.93       71.14     22.50 o 
  -6   0   6       76.85       89.79     40.39 o 
  -5   0   6      212.62      226.29     50.62 o 
  -4   0   6      172.70      134.21     37.29 o 
  -3   0   6      210.73      209.33     41.60 o 
  -2   0   6      149.77      152.91     47.39 o 
  -1   0   6     1520.32     1589.27    273.14 o 
   0   0   6       22.43       12.31     10.46 o 
   1   0   6     3297.48     3274.29     60.77 o 
   2   0   6      140.62      201.92     19.72 o 
   3   0   6     2331.84     2581.45    166.05 o 
   4   0   6        1.01        0.00     10.18 o 
   5   0   6      780.27      716.55     43.08 o 
   6   0   6       23.19       19.01     15.75 o 
   7   0   6      282.60      272.83     35.05 o 
   8   0   6        4.03        2.74     14.51 o 
  -6   1   6       78.25       75.25     39.04 o 
  -5   1   6       74.33       91.41     38.37 o 
  -4   1   6      395.73      348.53     51.96 o 
  -3   1   6        0.28        8.08     13.38 o 
  -2   1   6     1678.29     1538.85    282.50 o 
  -1   1   6        3.81        8.08      9.47 o 
   0   1   6     4145.78     4471.07    321.06 o 
   1   1   6       60.61       64.03     14.85 o 
   2   1   6     2846.29     3001.79     55.71 o 
   3   1   6      211.21      214.56     20.78 o 
   4   1   6     2376.33     2627.74    221.38 o 
   5   1   6      360.80      354.83     30.01 o 
   6   1   6      956.98      951.86     48.81 o 
   7   1   6      161.38      153.28     27.25 o 
   8   1   6      277.45      274.10     36.39 o 
  -5   2   6      495.58      503.47     58.29 o 
  -4   2   6        0.30        8.62     13.89 o 
  -3   2   6     1353.79     1372.87    230.33 o 
  -2   2   6        1.18        0.00      9.98 o 
  -1   2   6     2419.55     2388.82    211.55 o 
   0   2   6       28.25       40.90     13.05 o 
   1   2   6     3915.43     3986.82     79.91 o 
   2   2   6      109.16      112.26     11.61 o 
   3   2   6     1843.99     1891.76     99.95 o 
   4   2   6      533.61      508.18     47.39 o 
   5   2   6      793.54      696.25     56.94 o 
   6   2   6      870.09      818.88     65.42 o 
   7   2   6      307.04      336.41     51.56 o 
   8   2   6      183.76      153.06     40.92 o 
  -5   3   6        0.17        0.00     18.17 o 
  -4   3   6      681.57      694.30     72.56 o 
  -3   3   6       57.52       59.11     17.04 o 
  -2   3   6     1672.83     1636.63    179.78 o 
  -1   3   6       74.05       71.46     16.12 o 
   0   3   6     1902.02     1984.27    136.30 o 
   1   3   6       46.76       53.73     14.14 o 
   2   3   6     1862.18     1786.02     70.47 o 
   3   3   6      594.61      551.17     32.67 o 
   4   3   6     2845.22     2777.04    105.00 o 
   5   3   6      488.43      513.97     48.73 o 
   6   3   6     2105.41     1881.02     98.41 o 
   7   3   6      219.35      189.95     42.40 o 
   8   3   6      189.34      183.75     43.75 o 
  -5   4   6      242.90      276.10     49.14 o 
  -4   4   6       19.43       20.33     23.69 o 
  -3   4   6     1198.11     1194.25     51.46 o 
  -2   4   6      121.52      114.06     20.03 o 
  -1   4   6     1739.58     1522.27    201.52 o 
   0   4   6      387.61      377.68     42.14 o 
   1   4   6     1998.07     1961.16     61.79 o 
   2   4   6     1032.89     1005.96     41.30 o 
   3   4   6     1540.64     1486.83     51.84 o 
   4   4   6      243.17      205.56     34.60 o 
   5   4   6      489.46      442.09     47.65 o 
   6   4   6       33.12       39.04     23.02 o 
   7   4   6      131.33      170.02     41.60 o 
   8   4   6      103.15      121.29     36.21 o 
  -5   5   6        2.72        1.35     18.98 o 
  -4   5   6      622.03      688.57     65.83 o 
  -3   5   6       16.72        4.85     17.10 o 
  -2   5   6     1434.21     1507.86     84.67 o 
  -1   5   6      480.71      455.90     29.31 o 
   0   5   6     1450.76     1501.16    125.87 o 
   1   5   6      853.75      976.11     40.36 o 
   2   5   6     2073.18     2213.25     43.61 o 
   3   5   6     1123.59     1115.60     45.64 o 
   4   5   6     1196.90     1181.69     77.74 o 
   5   5   6      618.57      570.51     54.12 o 
   6   5   6      574.15      524.47     56.00 o 
   7   5   6      241.22      279.33     50.75 o 
   8   5   6      112.84      100.16     32.17 o 
  -5   6   6      120.11      146.73     37.69 o 
  -4   6   6        3.08        2.56     17.37 o 
  -3   6   6      507.21      434.95     57.21 o 
  -2   6   6       14.87       17.63     19.65 o 
  -1   6   6     1616.49     1630.36     88.58 o 
   0   6   6      414.61      365.39     27.49 o 
   1   6   6     1230.00     1185.08    127.95 o 
   2   6   6     1037.82     1109.71     34.09 o 
   3   6   6      819.51      793.97     30.62 o 
   4   6   6     1292.26     1332.44     89.03 o 
   5   6   6      141.10      132.06     33.79 o 
   6   6   6      438.59      397.12     54.25 o 
   7   6   6       33.07       17.90     21.40 o 
   8   6   6      306.42      247.43     53.04 o 
  -4   7   6      281.26      274.76     51.15 o 
  -3   7   6        2.81        0.00     16.02 o 
  -2   7   6      179.00      189.81     42.14 o 
  -1   7   6       30.85       43.62     24.90 o 
   0   7   6      251.90      238.95     41.60 o 
   1   7   6      434.69      463.41     31.84 o 
   2   7   6      666.78      668.60     28.93 o 
   3   7   6      352.97      405.87     31.60 o 
   4   7   6      592.52      598.80     30.30 o 
   5   7   6      355.12      393.89     51.83 o 
   6   7   6       28.02       44.83     26.25 o 
   7   7   6      151.21      144.58     40.79 o 
   8   7   6        5.90       22.48     27.06 o 
  -4   8   6       21.08       21.00     14.40 o 
  -3   8   6      173.94      182.14     41.73 o 
  -2   8   6      224.69      230.33     49.54 o 
  -1   8   6      497.89      417.45     57.35 o 
   0   8   6      614.31      594.47     59.77 o 
   1   8   6      723.86      698.27     54.92 o 
   2   8   6      470.26      516.75     35.68 o 
   3   8   6      192.49      191.03     20.96 o 
   4   8   6      376.39      390.45     26.92 o 
   5   8   6       24.11       23.93     13.48 o 
   6   8   6      437.04      407.62     57.35 o 
   7   8   6        0.29        0.00     20.46 o 
  -3   9   6      106.67      121.56     42.81 o 
  -2   9   6      111.01       97.06     37.56 o 
  -1   9   6       79.58       90.73     37.56 o 
   0   9   6      153.18      173.52     44.83 o 
   1   9   6       91.18       56.67     31.23 o 
   2   9   6       64.62       55.53     19.19 o 
   3   9   6      120.81      165.47     26.84 o 
   4   9   6        6.34       16.91     18.09 o 
   5   9   6      168.06      214.65     31.26 o 
   6   9   6       15.91       27.60     16.85 o 
   7   9   6      160.79      151.18     47.65 o 
  -2  10   6       97.18      111.46     44.56 o 
  -1  10   6       79.21       90.87     41.46 o 
   0  10   6      153.77      194.93     49.14 o 
   1  10   6       92.06       89.12     37.56 o 
   2  10   6      132.49      150.71     27.82 o 
   3  10   6        9.55       11.28     16.75 o 
   4  10   6       76.22      122.50     37.69 o 
   5  10   6       24.78       58.83     29.08 o 
   6  10   6      104.70      112.50     27.89 o 
   0  11   6       16.91       10.50     31.23 o 
   1  11   6      117.31      112.14     42.94 o 
   2  11   6        0.13        0.00     17.37 o 
   3  11   6      268.17      294.68     50.89 o 
   4  11   6       10.99       22.89     20.46 o 
   5  11   6       91.04      132.06     36.89 o 
  -2  -5   7        0.05        0.00     15.48 o 
  -1  -5   7      207.62      246.76     48.19 o 
   0  -5   7        2.32        2.42     20.33 o 
   1  -5   7      205.30      239.08     48.33 o 
  -3  -4   7        2.80       28.00     18.31 o 
  -2  -4   7      181.64      211.49     45.50 o 
  -1  -4   7       17.44       34.46     22.21 o 
   0  -4   7      242.96      241.10     48.87 o 
   1  -4   7       73.00       58.83     31.50 o 
   2  -4   7      343.74      368.72     54.52 o 
  -4  -3   7        0.60       14.13     16.29 o 
  -3  -3   7      259.89      291.85     52.90 o 
  -2  -3   7       14.81       13.19     18.98 o 
  -1  -3   7      712.98      678.07     66.37 o 
   0  -3   7      174.18      170.29     39.98 o 
   1  -3   7     1030.63     1063.62     77.27 o 
   2  -3   7      176.97      173.12     39.98 o 
   3  -3   7      555.88      648.99     61.52 o 
   4  -3   7      202.46      242.31     45.23 o 
   5  -3   7      169.64      183.62     49.54 o 
   6  -3   7      140.27      117.79     45.37 o 
  -4  -2   7      276.17      278.39     58.96 o 
  -3  -2   7        8.10       11.58     22.21 o 
  -2  -2   7      598.46      616.42     63.41 o 
  -1  -2   7       38.37       31.37     22.08 o 
   0  -2   7     1108.07     1070.35     75.92 o 
   1  -2   7      154.99      209.87     41.19 o 
   2  -2   7      584.67      585.72     56.41 o 
   3  -2   7      280.31      289.97     45.50 o 
   4  -2   7      358.44      352.03     50.08 o 
   5  -2   7      387.90      379.23     38.40 o 
   6  -2   7      132.90      169.62     46.04 o 
  -5  -1   7      111.35      105.68     44.02 o 
  -4  -1   7       28.84       25.44     25.71 o 
  -3  -1   7      395.39      384.34     58.16 o 
  -2  -1   7       44.74       32.44     23.29 o 
  -1  -1   7      688.88      590.84     56.81 o 
   0  -1   7      118.05       89.39     29.48 o 
   1  -1   7     1413.99     1397.61     81.85 o 
   2  -1   7      553.09      522.72     50.62 o 
   3  -1   7     1009.52     1046.52     71.35 o 
   4  -1   7      491.26      484.90     51.42 o 
   5  -1   7      432.15      420.59     45.70 o 
   6  -1   7      361.77      353.08     37.65 o 
   7  -1   7      118.56      114.43     42.14 o 
  -5   0   7       15.69        0.00     28.67 o 
  -4   0   7      269.79      230.33     50.21 o 
  -3   0   7      291.47      256.99     48.87 o 
  -2   0   7      510.51      377.47     47.12 o 
  -1   0   7      877.02      902.17    139.67 o 
   0   0   7      868.21      845.01     41.73 o 
   1   0   7      394.91      360.78     42.54 o 
   2   0   7      732.25      656.80     55.06 o 
   3   0   7      413.35      413.01     45.23 o 
   4   0   7      237.65      252.41     41.60 o 
   5   0   7      502.18      454.80     35.11 o 
   6   0   7      142.50      165.16     28.73 o 
   7   0   7      315.21      332.13     38.74 o 
  -5   1   7      157.14      172.45     49.27 o 
  -4   1   7      110.03       94.77     35.67 o 
  -3   1   7      803.33      730.57     65.83 o 
  -2   1   7      239.94      288.32     40.18 o 
  -1   1   7     1318.09     1322.01    152.25 o 
   0   1   7      275.91      300.08     28.73 o 
   1   1   7      513.73      599.34     68.12 o 
   2   1   7      900.45      871.52     61.25 o 
   3   1   7      246.83      245.95     39.04 o 
   4   1   7     1244.21     1153.27     73.37 o 
   5   1   7      146.91      136.18     26.25 o 
   6   1   7      465.95      459.60     37.22 o 
   7   1   7       50.38       45.18     19.34 o 
   8   1   7      272.47      309.66     39.16 o 
  -5   2   7       48.08       88.17     39.44 o 
  -4   2   7      287.75      261.70     49.54 o 
  -3   2   7      182.27      191.05     49.14 o 
  -2   2   7      582.59      592.24     69.73 o 
  -1   2   7      781.95      832.98    103.59 o 
   0   2   7      362.45      372.13     28.94 o 
   1   2   7     1255.25     1236.27     51.90 o 
   2   2   7      444.44      456.23     31.69 o 
   3   2   7     1162.86     1173.60     70.81 o 
   4   2   7      248.18      177.16     35.54 o 
   5   2   7      751.49      723.24     40.81 o 
   6   2   7       51.51       54.32     18.07 o 
   7   2   7      258.53      209.66     30.89 o 
   8   2   7        3.73        0.93     11.03 o 
  -4   3   7        0.58       14.05     16.01 o 
  -3   3   7      334.36      326.51     33.31 o 
  -2   3   7       15.07       20.71     14.35 o 
  -1   3   7      485.11      464.50     48.80 o 
   0   3   7      562.08      570.36     48.33 o 
   1   3   7       12.65        6.08     10.17 o 
   2   3   7     1286.11     1255.19     51.49 o 
   3   3   7        7.53        5.38      9.61 o 
   4   3   7     1179.66     1068.47     70.54 o 
   5   3   7       26.93       28.14     20.46 o 
   6   3   7      169.77      175.54     39.85 o 
   7   3   7        0.71       11.58     17.50 o 
   8   3   7       92.29      102.71     31.77 o 
  -5   4   7       79.69       71.75     28.81 o 
  -4   4   7      436.86      477.76     55.87 o 
  -3   4   7      321.01      319.65     34.19 o 
  -2   4   7      669.63      621.04     67.65 o 
  -1   4   7      537.82      529.46     60.31 o 
   0   4   7     1086.49     1042.98     45.45 o 
   1   4   7     1853.90     1858.66    103.86 o 
   2   4   7      868.32      904.40     42.83 o 
   3   4   7     1260.61     1170.82     66.50 o 
   4   4   7      162.20      189.95     36.89 o 
   5   4   7      746.07      667.71     59.50 o 
   6   4   7      261.56      241.37     44.29 o 
   7   4   7      360.47      401.16     57.35 o 
   8   4   7      119.45      109.58     33.65 o 
  -5   5   7      106.24      166.66     39.04 o 
  -4   5   7      104.24      116.31     35.40 o 
  -3   5   7      178.33      201.12     42.94 o 
  -2   5   7      331.80      371.14     50.35 o 
  -1   5   7      168.39      140.02     22.56 o 
   0   5   7      910.14      890.61     70.27 o 
   1   5   7      254.81      250.19     26.24 o 
   2   5   7     1194.75     1160.46     48.52 o 
   3   5   7       23.89       15.85     12.46 o 
   4   5   7      843.13      791.23     43.73 o 
   5   5   7        0.45        4.58     16.83 o 
   6   5   7      825.75      683.46     64.48 o 
   7   5   7       14.62       16.96     21.40 o 
   8   5   7      234.32      188.06     43.89 o 
  -4   6   7       65.07       82.79     30.29 o 
  -3   6   7      366.82      419.34     57.48 o 
  -2   6   7       22.36       55.33     23.69 o 
  -1   6   7      531.00      628.40     59.10 o 
   0   6   7       54.38       61.02     17.18 o 
   1   6   7      783.25      766.45     39.63 o 
   2   6   7       45.30       53.27     16.46 o 
   3   6   7      993.62      940.39     45.93 o 
   4   6   7        2.16        0.00     12.46 o 
   5   6   7      686.04      561.36     56.14 o 
   6   6   7       19.11       16.83     23.29 o 
   7   6   7      354.42      317.30     54.92 o 
   8   6   7       39.18       54.52     33.25 o 
  -4   7   7      192.03      237.60     47.39 o 
  -3   7   7       58.20       70.94     27.33 o 
  -2   7   7      902.40      943.54     77.14 o 
  -1   7   7        4.20       13.87     17.77 o 
   1   7   7        2.38        0.00     16.69 o 
   2   7   7     1224.46     1170.27     50.14 o 
   3   7   7       18.73       24.31     15.74 o 
   4   7   7      374.78      391.16     33.39 o 
   5   7   7       46.24       58.69     27.60 o 
   6   7   7      292.44      317.56     52.77 o 
   7   7   7       26.81       23.29     26.79 o 
   8   7   7      130.80       93.43     41.46 o 
  -3   8   7      131.55      169.35     38.64 o 
  -2   8   7        2.13        7.54     17.37 o 
  -1   8   7      585.98      612.51     66.23 o 
   0   8   7       10.33        0.54     21.67 o 
   1   8   7      492.19      500.65     56.54 o 
   2   8   7       21.86       19.12     24.50 o 
   3   8   7      713.88      653.16    136.97 o 
   4   8   7      311.24      299.75     41.73 o 
   5   8   7      640.37      621.76     43.72 o 
   6   8   7       89.76       89.25     36.62 o 
   7   8   7      290.70      250.66     53.04 o 
  -2   9   7      210.33      136.23     44.15 o 
  -1   9   7        3.60       22.89     27.73 o 
   0   9   7      319.24      346.37     55.60 o 
   1   9   7       95.95       70.41     34.73 o 
   2   9   7      332.48      404.80     56.41 o 
   3   9   7       83.23      102.58     36.35 o 
   4   9   7      383.58      413.41     57.89 o 
   5   9   7       57.09       83.51     25.83 o 
   6   9   7      115.02      123.31     40.65 o 
   7   9   7       15.48       20.33     30.02 o 
  -1  10   7      126.67      151.71     47.79 o 
   0  10   7        0.33       12.25     28.67 o 
   1  10   7      298.82      287.01     54.52 o 
   2  10   7       66.04       57.21     33.79 o 
   3  10   7      320.76      304.64     54.79 o 
   4  10   7      124.89      161.00     47.25 o 
   6  10   7       77.94      104.06     42.94 o 
   0  11   7      235.67      211.35     56.67 o 
   1  11   7       19.41       15.48     34.33 o 
   2  11   7      315.91      305.72     58.29 o 
  -1  -4   8      124.00      130.31     36.62 o 
   0  -4   8      106.03      124.39     34.87 o 
   1  -4   8      192.37      197.89     45.10 o 
   2  -4   8      150.93      180.52     44.02 o 
  -2  -3   8      127.87      180.25     41.46 o 
  -1  -3   8      140.17      166.79     41.06 o 
   0  -3   8      136.49      136.77     36.75 o 
   1  -3   8       93.46      103.52     33.39 o 
   2  -3   8       89.69       92.62     33.52 o 
   3  -3   8      240.84      303.03     52.64 o 
   4  -3   8        2.32        6.06     19.65 o 
  -3  -2   8       21.57       31.23     25.85 o 
  -2  -2   8      248.63      317.43     55.33 o 
  -1  -2   8       69.33       89.79     32.98 o 
   0  -2   8      348.40      310.03     52.37 o 
   1  -2   8       18.01       36.08     24.10 o 
   2  -2   8      351.37      310.70     51.29 o 
   3  -2   8       10.26       16.69     24.64 o 
   4  -2   8      313.64      309.22     52.10 o 
   5  -2   8        5.74       11.98     18.85 o 
  -4  -1   8       85.99       66.37     39.85 o 
  -3  -1   8      105.14       94.37     38.23 o 
  -2  -1   8       54.40       56.67     28.94 o 
  -1  -1   8      228.69      207.58     45.23 o 
   0  -1   8        1.98        0.00     15.62 o 
   1  -1   8      392.98      393.49     54.39 o 
   2  -1   8       12.04       10.50     18.58 o 
   3  -1   8      439.58      470.09     53.98 o 
   4  -1   8        6.12        0.00     17.63 o 
   5  -1   8      354.87      332.91     53.04 o 
   6  -1   8       16.62       22.21     19.52 o 
  -4   0   8      110.21      105.54     42.67 o 
  -3   0   8      121.98       86.56     36.08 o 
  -2   0   8      501.55      457.43     55.73 o 
  -1   0   8      295.09      272.06     48.06 o 
   0   0   8     1055.01     1017.45     75.39 o 
   1   0   8       30.01       31.37     21.14 o 
   2   0   8      812.97      808.11     66.10 o 
   3   0   8       54.24       58.56     26.52 o 
   4   0   8      535.03      545.74     57.08 o 
   5   0   8       86.34      113.08     34.06 o 
   6   0   8      199.35      176.48     43.08 o 
   7   0   8       75.11       81.71     29.48 o 
  -4   1   8       50.94       26.39     31.37 o 
  -3   1   8      231.32      196.00     47.12 o 
  -2   1   8       57.39       64.48     30.02 o 
  -1   1   8      154.22      190.22     27.79 o 
   0   1   8        2.66        0.00     12.08 o 
   1   1   8      849.20      951.16     47.63 o 
   2   1   8       42.11       34.87     22.21 o 
   3   1   8     1363.08     1197.30     78.48 o 
   4   1   8        3.69        7.67     14.94 o 
   5   1   8      718.95      745.38     66.77 o 
   6   1   8       42.54       43.89     23.56 o 
   7   1   8      158.80      136.91     37.56 o 
  -4   2   8      148.83      102.98     39.85 o 
  -3   2   8       61.38       54.66     29.08 o 
  -2   2   8      434.45      456.37     73.17 o 
  -1   2   8        3.33        2.28     11.12 o 
   0   2   8     1132.63     1195.10     52.22 o 
   1   2   8        2.38        3.09     10.69 o 
   2   2   8     1544.59     1510.69     95.65 o 
   3   2   8       60.99       67.98     25.85 o 
   4   2   8      628.72      618.17     58.16 o 
   5   2   8      135.45      138.52     36.48 o 
   6   2   8      415.14      397.12     57.35 o 
   7   2   8      181.59      181.06     43.48 o 
   8   2   8      118.15      146.20     37.56 o 
  -4   3   8        2.08       15.35     31.64 o 
  -3   3   8      832.42      804.55    157.71 o 
  -2   3   8       21.17       20.25     15.32 o 
  -1   3   8     1637.94     1586.20    193.24 o 
   0   3   8        7.17        7.44     11.58 o 
   1   3   8     2119.49     2016.90    103.39 o 
   2   3   8        0.45        0.00      9.54 o 
   3   3   8     1948.06     1845.62     93.96 o 
   4   3   8       46.60       42.00     22.62 o 
   5   3   8      606.91      550.18     57.62 o 
   6   3   8      134.18      136.91     39.31 o 
   7   3   8      164.25      157.91     40.12 o 
   8   3   8      187.78      201.66     44.96 o 
  -4   4   8      173.11      248.37     47.79 o 
  -3   4   8       57.36       55.94     21.73 o 
  -2   4   8      724.57      744.62    144.24 o 
  -1   4   8      412.97      404.07     34.32 o 
   0   4   8     1293.91     1263.28     55.06 o 
   1   4   8      441.00      395.01     34.39 o 
   2   4   8     1251.05     1228.57     53.16 o 
   3   4   8      357.98      362.54     30.97 o 
   4   4   8      946.42      800.98     65.56 o 
   5   4   8      519.93      530.40     57.08 o 
   6   4   8     1072.34      995.37     78.21 o 
   7   4   8      232.62      232.49     47.52 o 
   8   4   8      642.86      529.32     59.91 o 
  -4   5   8        8.26       23.42     22.21 o 
  -3   5   8      193.21      226.02     46.17 o 
  -2   5   8       87.40       51.02     27.87 o 
  -1   5   8      673.55      642.50     41.19 o 
   0   5   8      347.69      357.77     36.08 o 
   1   5   8      511.89      495.38     36.08 o 
   2   5   8      666.92      684.18     40.26 o 
   3   5   8      382.78      357.79     34.02 o 
   4   5   8      976.01      992.43     51.72 o 
   5   5   8      215.20      219.02     44.15 o 
   6   5   8      269.33      240.56     48.19 o 
   7   5   8       47.27       60.85     30.02 o 
   8   5   8       51.94       54.92     21.40 o 
  -4   6   8      184.94      259.54     50.89 o 
  -3   6   8       17.79       17.23     21.54 o 
  -2   6   8      588.88      613.86     63.14 o 
  -1   6   8       42.74       40.39     23.15 o 
   0   6   8      871.53      800.89     59.70 o 
   1   6   8      368.14      367.53     33.06 o 
   2   6   8      482.92      497.96     36.75 o 
   3   6   8      419.64      433.99     35.13 o 
   4   6   8      414.39      423.24     37.23 o 
   5   6   8      417.54      404.80     54.39 o 
   6   6   8      117.71      130.04     38.64 o 
   7   6   8      205.19      205.43     49.54 o 
   8   6   8       34.43       18.58     29.08 o 
  -3   7   8      117.77      179.04     42.27 o 
  -2   7   8       31.86       38.37     25.04 o 
  -1   7   8      365.96      439.26     54.25 o 
   0   7   8       64.68       39.98     24.64 o 
   1   7   8      806.75      837.19     70.94 o 
   2   7   8      362.86      340.30     66.97 o 
   3   7   8      394.94      396.99     36.57 o 
   4   7   8      524.52      485.71     38.82 o 
   5   7   8      171.10      159.02     28.59 o 
   6   7   8      406.30      420.55     59.91 o 
   7   7   8       10.79        4.31     23.96 o 
  -3   8   8       23.52       36.48     17.63 o 
  -2   8   8      216.96      249.85     48.60 o 
  -1   8   8        7.71       16.42     18.98 o 
   0   8   8       56.29       74.31     34.33 o 
   1   8   8       32.69       42.94     29.21 o 
   2   8   8       36.58       46.58     28.81 o 
   3   8   8      216.57      212.89     30.29 o 
   4   8   8      126.98      126.63     26.79 o 
   5   8   8      125.57      113.65     27.79 o 
   6   8   8       83.41       71.89     32.98 o 
   7   8   8       88.22       93.29     40.92 o 
  -2   9   8       56.35       88.58     29.21 o 
  -1   9   8      157.08      156.02     48.87 o 
   0   9   8      256.13      345.83     59.64 o 
   1   9   8      359.04      381.10     58.96 o 
   2   9   8      393.47      389.99     59.50 o 
   3   9   8      352.98      334.93     55.73 o 
   4   9   8      144.63      200.85     47.52 o 
   5   9   8       54.17       51.18     28.61 o 
   6   9   8       66.54       85.08     35.40 o 
  -1  10   8      188.69      134.48     49.14 o 
   0  10   8       38.83       38.37     35.40 o 
   1  10   8      153.51      133.00     45.64 o 
   2  10   8       54.88       41.33     34.33 o 
   3  10   8      146.49      176.35     47.79 o 
   4  10   8       20.86       35.94     34.06 o 
   5  10   8      110.85      146.06     49.94 o 
   6  10   8        4.51        2.96     33.12 o 
   1  11   8        2.81        0.00     34.73 o 
   2  11   8      110.81      102.85     44.29 o 
   3  11   8        0.05        5.38     32.85 o 
   0  -3   9       93.01      125.06     36.08 o 
   1  -3   9       87.01       75.12     28.81 o 
   2  -3   9       85.96       98.27     32.44 o 
   3  -3   9      145.56      170.43     40.52 o 
  -2  -2   9        4.88       16.29     13.33 o 
  -1  -2   9      183.71      172.85     39.58 o 
   0  -2   9       23.38       20.33     19.25 o 
   1  -2   9      330.20      361.45     57.21 o 
   2  -2   9      121.81      133.54     36.35 o 
   3  -2   9      287.36      250.52     48.73 o 
   4  -2   9      102.05      125.87     36.62 o 
  -2  -1   9      285.46      279.06     58.42 o 
  -1  -1   9       32.72       33.65     23.96 o 
   0  -1   9      471.15      456.76     55.87 o 
   1  -1   9       54.89       55.33     27.87 o 
   2  -1   9      585.45      626.92     64.75 o 
   3  -1   9       89.51       83.46     32.04 o 
   4  -1   9      215.94      235.58     47.25 o 
   5  -1   9       91.24       96.39     32.17 o 
  -3   0   9      110.55       93.16     40.65 o 
  -2   0   9       90.29       84.14     37.15 o 
  -1   0   9      266.49      264.39     53.04 o 
   0   0   9      125.54      112.00     36.08 o 
   1   0   9      362.22      352.97     55.60 o 
   2   0   9      201.85      149.43     40.25 o 
   3   0   9      558.95      536.59     58.56 o 
   4   0   9      365.51      302.89     51.56 o 
   5   0   9      301.62      296.83     50.62 o 
   6   0   9      205.03      215.79     44.83 o 
  -3   1   9       46.00       36.21     33.12 o 
  -2   1   9      207.78      166.93     45.90 o 
  -1   1   9      400.51      391.47     59.23 o 
   0   1   9      235.49      315.93     48.46 o 
   1   1   9      714.74      670.94     65.96 o 
   2   1   9      287.43      287.41     48.73 o 
   3   1   9      276.01      310.30     51.83 o 
   4   1   9      143.61      149.29     38.64 o 
   5   1   9      195.60      161.54     39.17 o 
   6   1   9       22.01       48.33     22.48 o 
   7   1   9      156.44      171.23     39.04 o 
  -3   2   9      146.10      103.93     39.85 o 
  -2   2   9      202.03      155.21     43.62 o 
  -1   2   9      601.66      621.98     70.20 o 
   0   2   9      351.48      376.72     57.82 o 
   1   2   9      636.10      619.74     41.61 o 
   2   2   9      313.95      296.97     48.73 o 
   3   2   9      150.74      122.10     35.14 o 
   4   2   9      554.14      602.15     61.25 o 
   5   2   9       40.18       62.19     26.65 o 
   6   2   9      442.21      397.80     58.42 o 
   7   2   9       19.55       40.12     23.96 o 
  -3   3   9      115.61       90.33     39.04 o 
  -2   3   9      180.18      203.52     44.63 o 
  -1   3   9      261.04      298.67     34.22 o 
   0   3   9      176.98      208.78     29.70 o 
   1   3   9      704.94      706.60     45.23 o 
   2   3   9       20.21        9.03     12.54 o 
   3   3   9      788.83      723.30     65.02 o 
   4   3   9       22.03       24.64     21.40 o 
   5   3   9      590.90      540.90     58.16 o 
   6   3   9        4.63       19.79     19.39 o 
   7   3   9      294.18      309.62     53.85 o 
  -3   4   9      181.55      244.74     47.12 o 
  -2   4   9        8.60        3.64     17.11 o 
  -1   4   9      158.84      157.79     31.43 o 
   0   4   9       22.57       29.01     17.48 o 
   1   4   9       95.51      109.79     23.44 o 
   2   4   9      265.50      276.80     32.45 o 
   3   4   9       46.81       55.18     18.23 o 
   4   4   9      408.33      343.01     51.15 o 
   5   4   9       57.91       63.27     29.89 o 
   6   4   9      249.10      308.55     52.50 o 
   7   4   9       25.57       60.58     25.98 o 
  -3   5   9      150.00      199.24     43.21 o 
  -2   5   9      282.22      354.99     54.66 o 
  -1   5   9      350.15      361.60     37.33 o 
   0   5   9      343.38      339.77     35.71 o 
   1   5   9      396.41      437.03     36.07 o 
   2   5   9      425.28      389.00     35.53 o 
   3   5   9      712.73      743.01     45.57 o 
   4   5   9      256.59      223.14     31.70 o 
   5   5   9      263.96      233.29     47.39 o 
   6   5   9       12.37       11.85     24.64 o 
   7   5   9       84.46       72.02     33.79 o 
  -3   6   9       68.90       85.35     29.21 o 
  -2   6   9      138.47      175.68     41.73 o 
  -1   6   9       52.27       46.58     26.12 o 
   0   6   9      313.41      325.61     63.67 o 
   1   6   9       21.97       33.03     16.50 o 
   2   6   9      601.91      626.93     67.44 o 
   3   6   9       29.11       26.80     17.13 o 
   4   6   9      515.25      510.93     52.43 o 
   5   6   9        0.17       15.21     23.15 o 
   6   6   9      284.16      270.18     53.44 o 
   7   6   9        0.58       16.83     26.12 o 
  -2   7   9       20.62       67.44     24.50 o 
  -1   7   9      328.62      438.45     60.44 o 
   0   7   9        1.26        9.56     17.50 o 
   1   7   9      318.55      353.24     53.17 o 
   2   7   9        0.29       12.68     16.00 o 
   3   7   9      349.98      345.11     36.76 o 
   4   7   9        3.93        0.04     15.60 o 
   5   7   9      319.46      336.68     54.92 o 
   6   7   9       16.01       16.15     25.58 o 
   7   7   9      158.36      148.62     46.17 o 
  -2   8   9      195.22      239.35     47.12 o 
  -1   8   9       13.14       49.67     19.92 o 
   0   8   9      692.07      737.04     69.19 o 
   1   8   9       37.72       70.27     33.25 o 
   2   8   9      857.71      828.58     74.58 o 
   3   8   9       24.79       19.27     18.91 o 
   4   8   9      439.25      435.32     42.37 o 
   5   8   9       30.65       44.20     22.18 o 
   6   8   9       82.66      106.21     39.17 o 
   7   8   9       29.06       12.92     30.56 o 
  -1   9   9      130.78      201.66     43.48 o 
   0   9   9        3.10        0.00     28.14 o 
   1   9   9      374.69      449.89     65.96 o 
   2   9   9        3.26        0.00     25.71 o 
   3   9   9      220.19      276.10     54.39 o 
   4   9   9       66.48      114.56     41.60 o 
   5   9   9      251.71      230.53     36.46 o 
   6   9   9      201.38      165.45     49.00 o 
   0  10   9      144.85      143.50     49.81 o 
   1  10   9        4.75        8.88     31.90 o 
   2  10   9      110.75      158.58     49.54 o 
   3  10   9      115.71       95.31     44.56 o 
   4  10   9       68.58       65.29     40.12 o 
   5  10   9       87.58       77.14     43.35 o 
   0  -1  10      197.76      232.49     47.65 o 
   1  -1  10        8.43       36.08     16.42 o 
   2  -1  10      196.64      241.91     49.40 o 
   3  -1  10        2.66       20.33     15.75 o 
   4  -1  10      159.40      212.97     42.94 o 
  -1   0  10      122.83      122.64     43.62 o 
   0   0  10        9.49       38.23     20.87 o 
   1   0  10      164.47      191.43     42.94 o 
   2   0  10       24.81       12.25     18.58 o 
   3   0  10      164.73      229.12     47.25 o 
   4   0  10       40.74       63.41     27.46 o 
   5   0  10      121.24      131.12     33.52 o 
  -2   1  10      141.36      130.31     44.83 o 
  -1   1  10       48.33       52.50     34.33 o 
   0   1  10      397.90      344.89     59.91 o 
   1   1  10       92.96       86.96     34.46 o 
   2   1  10      538.55      542.11     61.25 o 
   3   1  10        0.03        0.81     15.75 o 
   4   1  10      259.36      268.29     50.89 o 
   5   1  10       55.34       46.17     22.48 o 
   6   1  10      115.52      164.64     37.69 o 
  -2   2  10        8.94       10.23     29.21 o 
  -1   2  10      222.07      280.81     54.66 o 
   0   2  10        2.77        7.26     15.23 o 
   1   2  10      103.70      124.70     26.36 o 
   2   2  10       17.87       19.79     22.62 o 
   3   2  10      361.78      333.18     54.66 o 
   4   2  10       72.83       58.29     27.19 o 
   5   2  10      422.45      447.61     54.52 o 
   6   2  10       15.09       41.46     19.39 o 
  -2   3  10      137.35      128.16     44.15 o 
  -1   3  10        0.06        5.00     16.31 o 
   0   3  10      292.40      376.87     39.74 o 
   1   3  10       71.78       77.34     22.37 o 
   2   3  10      553.42      582.36     43.50 o 
   3   3  10       46.45       42.14     28.00 o 
   4   3  10      459.54      533.90     61.66 o 
   5   3  10       64.75       82.79     29.08 o 
   6   3  10      102.91       97.87     30.02 o 
  -2   4  10       15.30       19.54     18.00 o 
  -1   4  10      477.85      498.35     56.34 o 
   0   4  10       76.81       87.20     23.80 o 
   1   4  10      716.27      705.81     47.21 o 
   2   4  10       49.33       58.04     20.51 o 
   3   4  10      751.57      753.03     49.12 o 
   4   4  10       19.15       33.92     25.31 o 
   5   4  10      546.83      439.26     62.87 o 
   6   4  10       32.09       30.29     16.69 o 
   7   4  10      122.05      162.35     40.25 o 
  -2   5  10      175.14      243.79     47.39 o 
  -1   5  10       49.32       51.10     21.22 o 
   0   5  10      450.54      465.45     40.66 o 
   1   5  10      306.14      296.08     44.69 o 
   2   5  10      497.37      497.79     40.55 o 
   3   5  10      279.50      319.02     37.15 o 
   4   5  10      329.70      323.08     53.71 o 
   5   5  10      202.45      234.51     50.35 o 
   6   5  10      209.80      191.56     51.15 o 
   7   5  10      205.59      127.89     40.65 o 
  -2   6  10       39.98       76.19     26.25 o 
  -1   6  10      185.93      209.06     44.29 o 
   0   6  10      128.97      118.32     25.89 o 
   1   6  10      388.05      418.78     38.50 o 
   2   6  10      277.15      275.15     34.74 o 
   3   6  10      157.50      157.16     35.67 o 
   4   6  10      364.70      396.33     41.85 o 
   5   6  10       54.42       75.92     35.27 o 
   6   6  10      367.53      330.89     61.12 o 
   7   6  10       14.28       23.83     31.10 o 
  -1   7  10       66.93      108.64     31.50 o 
   0   7  10      352.20      362.66     57.62 o 
   1   7  10      100.50      149.43     38.90 o 
   2   7  10      360.76      361.16     39.38 o 
   3   7  10      271.11      290.76     37.21 o 
   4   7  10      137.64      113.21     27.64 o 
   5   7  10      192.82      215.25     49.94 o 
   6   7  10       76.48       79.83     39.31 o 
  -1   8  10       69.80       92.89     30.15 o 
   0   8  10       57.91      105.68     28.54 o 
   1   8  10      157.39      149.16     38.64 o 
   2   8  10       74.08       87.77     37.56 o 
   3   8  10      233.37      202.43     33.58 o 
   4   8  10      194.47      202.19     34.23 o 
   5   8  10       63.23       66.85     26.60 o 
   6   8  10      205.12      217.14     55.73 o 
   0   9  10       76.24      104.73     28.14 o 
   1   9  10       26.09       56.41     38.10 o 
   2   9  10        1.94        5.92     30.02 o 
   3   9  10       34.55       60.44     37.02 o 
   4   9  10        0.25        0.00     31.10 o 
   5   9  10       81.05       66.05     28.02 o 
   2  10  10      164.90      176.89     56.14 o 
   3  10  10       75.10       74.85     42.00 o 
   0   1  11       86.60       66.37     36.08 o 
   1   1  11       90.74       82.39     38.23 o 
   2   1  11       89.43      104.33     31.50 o 
   3   1  11       86.12       90.73     29.35 o 
   4   1  11      106.26      135.16     35.14 o 
   0   2  11       72.72       59.23     36.75 o 
   1   2  11      327.79      332.10     60.17 o 
   2   2  11       43.87       51.96     33.12 o 
   3   2  11      386.26      386.89     59.77 o 
   4   2  11       40.99       69.60     24.23 o 
   5   2  11      109.82      121.83     33.39 o 
  -1   3  11       83.35       80.77     42.14 o 
   0   3  11      117.93      137.70     37.96 o 
   1   3  11      260.81      289.23     37.70 o 
   2   3  11      155.96      167.20     46.04 o 
   3   3  11      160.15      154.14     45.77 o 
   4   3  11      105.32      103.93     39.98 o 
   5   3  11        7.88       32.31     14.00 o 
  -1   4  11      147.93      228.69     50.08 o 
   0   4  11      165.31      206.51     54.79 o 
   1   4  11      170.68      201.08     33.00 o 
   2   4  11       92.10      132.12     28.18 o 
   3   4  11      261.88      249.58     53.04 o 
   4   4  11        2.15       13.73     25.58 o 
   5   4  11      197.16      168.81     47.52 o 
  -1   5  11       60.27       94.50     28.34 o 
   0   5  11       87.11      104.12     38.84 o 
   1   5  11       40.85       43.55     18.86 o 
   2   5  11      100.19       97.04     23.88 o 
   3   5  11       13.38       23.04     16.75 o 
   4   5  11      196.63      231.14     51.56 o 
   5   5  11       32.98       26.79     28.40 o 
   6   5  11      146.33      129.23     44.29 o 
   0   6  11       30.67       37.77     18.03 o 
   1   6  11      218.93      272.65     36.55 o 
   2   6  11       18.55       27.85     17.10 o 
   3   6  11      221.87      272.02     61.45 o 
   4   6  11       27.72       30.13     16.19 o 
   5   6  11      278.69      257.52     55.87 o 
   6   6  11       17.90       24.37     30.96 o 
   0   7  11       51.02       61.12     23.42 o 
   1   7  11        2.93       10.37     18.04 o 
   2   7  11       74.72       71.94     21.87 o 
   3   7  11        3.17        5.82     13.42 o 
   4   7  11      119.59      102.26     29.32 o 
   5   7  11        3.42        0.94     25.85 o 
   1   8  11      178.09      257.12     48.73 o 
   2   8  11       11.67       26.65     16.29 o 
   3   8  11      104.37      101.53     30.22 o 
   4   8  11        7.06        0.00     18.81 o 
   5   8  11       70.30       67.12     28.35 o 
   3   9  11       48.82       71.08     43.62 o 
   2   4  12      132.63      163.66     30.07 o 
   3   4  12      153.84      130.18     46.85 o 
   2   5  12       92.53      120.31     27.18 o 
   3   5  12      109.64      136.60     33.65 o 
   3   6  12       70.26      116.06     36.75 o 
                                                 
